# Supplementary material for: Detecting epistasis with the marginal epistasis test in genetic mapping studies of quantitative traits
Source: PLoS Genet. 2017 Jul 26;13(7):e1006869. doi: 10.1371/journal.pgen.1006869 (PMC5550000; doi:10.1371/journal.pgen.1006869)
Supplement: S5 Table — Coverage was computed as the proportion of significant genes detected by row j that were also identified by column k. (XLSX) [file pgen.1006869.s030.xlsx]

## Sheet: Sheet1
S5 Table: Percentage of overlap (i.e. coverage) between the mepiGenes/eGenes/epiGenes identified by each compared method.
Coverage was computed as the proportion of significant genes detected by row j that were also identified by column k
	MAPIT (cis)	MAPIT (trans)	MAPIT (GW)	MAPIT (Pop)	GEMMA	GEMMA (Pop)	PLINK	PLINK (Pop)
MAPIT (cis)	1	0.346	0.346	0.404	0.697	0	0.342	0.013
MAPIT (trans)	0.608	1	1	0.946	0.9	0	0.462	0.008
MAPIT (GW)	0.608	1	1	0.946	0.9	0	0.462	0.008
MAPIT (Pop)	0.5	0.668	0.668	1	0.88	0	0.342	0.005
GEMMA	0.112	0.083	0.083	0.114	1	0	0.069	0.004
GEMMA (Pop)	0	0	0	0	0	1	0	0
PLINK	0.788	0.606	0.606	0.636	0.99	0	1	0.01
PLINK (Pop)	0.029	0.01	0.01	0.01	0.059	0	0.01	1
