# Supplementary material for: Detecting epistasis with the marginal epistasis test in genetic mapping studies of quantitative traits
Source: PLoS Genet. 2017 Jul 26;13(7):e1006869. doi: 10.1371/journal.pgen.1006869 (PMC5550000; doi:10.1371/journal.pgen.1006869)
Supplement: S6 Table — Strong significance of association for a particular SNP or locus was determined by using a gene specific Bonferroni-corrected significance p-value threshold P = 0.05/∑i si, where si is the number of cis-SNPs for gene i. Also listed are the corresponding genes whose expressions are associated. (XLSX) [file pgen.1006869.s031.xlsx]

## Sheet: Table_S4
S6 Table: Significant marginal epistatic QTL (mepiQTL) in the GEUVADIS data setusing the cis genetic relatedness matrices
Chromosome	Gene Name	mepiQTL	Marginal Epistatic P-value
1	ZMYND12	rs11210646	3.22e-09
1	ZMYND12	rs12037012	7.68e-09
1	ZMYND12	rs11210648	4.45e-09
1	ZMYND12	rs9786998	1.74e-08
1	ZMYND12	rs12043783	4.48e-09
1	C1orf115	rs1690716	1.36e-08
1	C1orf115	rs6683301	7.34e-10
1	C1orf115	rs3820354	7.34e-10
1	C1orf115	rs75718666	2.26e-09
1	SCCPDH	rs77026692	1.53e-08
1	SCCPDH	rs4078128	1.53e-08
1	SCCPDH	rs3087781	1.53e-08
1	CCDC163P	rs12729715	1.92e-09
1	CCDC163P	rs4660861	3.51e-09
1	CCDC163P	rs12743512	1.53e-08
1	CCDC163P	rs6661321	1.45e-09
1	CCDC163P	rs11211122	1.53e-08
1	CCDC163P	rs937291	8.26e-10
1	CCDC163P	rs12568144	7.97e-09
1	CCDC163P	rs10789465	1.45e-09
1	CCDC163P	rs2275276	1.45e-09
1	CCDC163P	rs11580609	1.82e-09
1	CCDC163P	rs7903	1.82e-09
1	CCDC163P	rs11211129	2.2e-09
1	CCDC163P	rs11582118	2.5e-09
1	CCDC163P	rs11211130	1.82e-09
1	CCDC163P	rs12133294	2.2e-09
1	CCDC163P	rs945180	1.53e-08
1	CCDC163P	rs4660869	3.27e-09
1	CCDC163P	rs9429079	0
1	CCDC163P	rs11211135	1.82e-09
1	CCDC163P	rs11211136	2.74e-09
1	CCDC163P	rs7526571	2.74e-09
1	CCDC163P	rs7526665	0
1	CCDC163P	rs644915	0
1	CCDC163P	rs60608374	2.2e-09
1	CCDC163P	rs2356553	0
1	CCDC163P	rs2356551	2.89e-09
1	EFCAB2	rs6701858	1.3e-08
1	EFCAB2	rs7519045	8.24e-10
1	EFCAB2	rs10927361	0
1	EFCAB2	rs4658680	0
1	EFCAB2	rs11588839	1.05e-09
1	EFCAB2	rs11590637	1.05e-09
1	EFCAB2	rs11802149	3.31e-09
1	EFCAB2	rs1021282	1.31e-09
1	EFCAB2	rs72635955	1.31e-09
1	EFCAB2	rs72635956	1.28e-09
1	EFCAB2	rs12022746	6.79e-10
1	EFCAB2	rs10927365	1.48e-08
1	EFCAB2	rs606647	6.62e-09
1	EFCAB2	rs2065959	6.62e-09
1	EFCAB2	rs1572554	6.62e-09
1	EFCAB2	rs35446338	9.28e-09
1	ACP6	rs1546161	3.4e-09
1	FLVCR1-AS1	rs12404618	2.15e-09
1	FLVCR1-AS1	rs11120011	4.57e-09
1	FLVCR1-AS1	rs1032964	2.15e-09
1	FLVCR1-AS1	rs113503768	2.15e-09
1	FLVCR1-AS1	rs11806535	2.15e-09
1	FLVCR1-AS1	rs6670869	2.15e-09
1	FLVCR1-AS1	rs55840547	2.15e-09
1	FLVCR1-AS1	rs58203936	2.15e-09
1	FLVCR1-AS1	rs10863992	2.15e-09
1	FLVCR1-AS1	rs10127613	2.15e-09
1	FLVCR1-AS1	rs7513210	2.72e-09
1	FLVCR1-AS1	rs68058483	2.15e-09
1	FLVCR1-AS1	rs3820679	2.15e-09
1	FLVCR1-AS1	rs12064985	2.15e-09
1	FLVCR1-AS1	rs73083756	0
1	FLVCR1-AS1	rs4951639	0
1	FLVCR1-AS1	rs9430103	3.89e-10
1	FLVCR1-AS1	rs72743935	0
1	FLVCR1-AS1	rs10864007	8.29e-09
1	FLVCR1-AS1	rs11120049	1.81e-08
1	FLVCR1-AS1	rs6677411	1.81e-08
1	FLVCR1-AS1	rs963328	0
1	FLVCR1-AS1	rs2132431	1.81e-08
1	FLVCR1-AS1	rs4951465	1.63e-08
1	FLVCR1-AS1	rs12123978	1.81e-08
1	FLVCR1-AS1	rs4951647	1.81e-08
1	FLVCR1-AS1	rs7516817	1.81e-08
1	FLVCR1-AS1	rs10779592	1.46e-08
1	FLVCR1-AS1	rs7512393	1.81e-08
1	FLVCR1-AS1	rs11808574	1.81e-08
1	FLVCR1-AS1	rs7522877	1.83e-08
1	FLVCR1-AS1	rs12565233	1.81e-08
1	FLVCR1-AS1	rs6660933	7e-10
1	FLVCR1-AS1	rs140284191	4.11e-09
1	FLVCR1-AS1	rs12140754	7.96e-09
1	RP11-488L18.10	rs56340510	0
1	RP11-488L18.10	rs6691539	0
1	RP11-488L18.10	rs4582838	0
1	RP11-488L18.10	rs4269806	0
1	RP11-488L18.10	rs55932854	0
1	RP11-488L18.10	rs56036028	0
1	RP11-488L18.10	rs55722547	0
1	RP11-488L18.10	rs61840467	7.38e-10
1	RP11-488L18.10	rs72770383	9.85e-10
1	RP11-488L18.10	rs113478682	0
1	RP11-488L18.10	rs149838535	0
1	RP11-488L18.10	rs2892056	3.17e-09
1	RP11-488L18.10	rs58668714	0
1	RP11-488L18.10	rs142155564	8.17e-10
1	RP11-488L18.10	rs72770391	0
1	RP11-488L18.10	rs9426221	0
1	RP11-488L18.10	rs10754540	2.42e-09
1	RP11-488L18.10	rs2799546	2.07e-09
1	RP11-488L18.10	rs2996386	5.47e-09
1	METTL18	rs4987354	1.14e-08
1	METTL18	rs4987353	0
1	METTL18	rs4987347	1.14e-08
1	METTL18	rs2298899	0
1	METTL18	rs12137905	0
1	METTL18	rs2205848	0
1	METTL18	rs1883229	0
1	METTL18	rs1051091	0
1	METTL18	rs4656189	0
1	METTL18	rs4656697	0
1	METTL18	rs1569457	0
1	METTL18	rs2205849	0
1	METTL18	rs4987271	0
1	METTL18	rs149295396	0
1	METTL18	rs12076368	0
1	METTL18	rs12135973	0
1	METTL18	rs6427212	0
1	METTL18	rs2420503	0
1	METTL18	rs12133642	0
1	METTL18	rs3917444	0
1	METTL18	rs3917436	0
1	METTL18	rs3917432	0
1	METTL18	rs3917412	8.38e-10
1	METTL18	rs5362	0
1	METTL18	rs727909	0
1	METTL18	rs3917402	0
1	METTL18	rs5353	0
1	METTL18	rs141281252	0
1	METTL18	rs79739028	4.61e-10
1	METTL18	rs76249441	5.72e-10
1	METTL18	rs115822670	0
1	METTL18	rs12410806	6.4e-09
1	METTL18	rs10800472	6.4e-09
1	METTL18	rs10489180	8.65e-10
1	METTL18	rs10489179	0
1	METTL18	rs16862672	0
1	METTL18	rs74613883	0
1	METTL18	rs75407781	0
1	METTL18	rs76105508	6.3e-10
1	METTL18	rs79240245	0
1	METTL18	rs6662157	6.31e-09
1	METTL18	rs57793783	1.06e-08
1	METTL18	rs7523520	0
1	METTL18	rs4265482	0
1	METTL18	rs2420505	0
1	METTL18	rs12127655	0
1	METTL18	rs12128704	6.85e-10
1	METTL18	rs80004146	0
1	METTL18	rs79485865	1.62e-08
1	METTL18	rs10919233	9.68e-10
1	METTL18	rs77351127	6.66e-09
1	METTL18	rs75460658	0
1	METTL18	rs10800475	9.12e-09
1	METTL18	rs10919236	9.12e-09
1	METTL18	rs9728301	6.5e-09
1	METTL18	rs6683782	3.41e-09
1	METTL18	rs79311849	3.88e-10
1	METTL18	rs17593862	6.5e-09
1	METTL18	rs76140670	6.5e-09
1	METTL18	rs79593867	3.41e-09
1	METTL18	rs12129417	8.03e-09
1	METTL18	rs6676623	4.9e-09
1	METTL18	rs6676810	2.69e-09
1	METTL18	rs722511	3.16e-09
1	METTL18	rs10800476	2.69e-09
1	METTL18	rs10919239	4.9e-09
1	METTL18	rs4656718	1e-09
1	METTL18	rs11588275	4.9e-09
1	METTL18	rs12132633	1e-09
1	METTL18	rs10157398	3.22e-09
1	METTL18	rs16862682	3.22e-09
1	METTL18	rs10919243	0
1	METTL18	rs61807812	0
1	METTL18	rs12135656	1.81e-08
1	METTL18	rs7545011	1.81e-08
1	METTL18	rs12145417	0
1	METTL18	rs10800477	1.81e-08
1	METTL18	rs41304562	1.36e-08
1	METTL18	rs2901179	1.79e-09
1	METTL18	rs6668114	0
1	METTL18	rs3766135	0
1	METTL18	rs12118559	0
1	METTL18	rs3766138	1.66e-08
1	METTL18	rs12142511	1.66e-08
1	METTL18	rs76619314	1.66e-08
1	METTL18	rs11589671	4.08e-10
1	METTL18	rs12143161	1.66e-08
1	METTL18	rs61807817	1.66e-08
1	METTL18	rs149716810	1.66e-08
1	METTL18	rs58111285	1.66e-08
1	METTL18	rs60191157	1.66e-08
1	METTL18	rs11589659	4.08e-10
1	METTL18	rs6427220	1.66e-08
1	METTL18	rs75528878	1.66e-08
1	METTL18	rs2420510	0
1	METTL18	rs6679646	1.66e-08
1	METTL18	rs4656721	1.93e-09
1	METTL18	rs10919251	1.66e-08
1	METTL18	rs9803860	1.66e-08
1	METTL18	rs12410352	2.35e-10
1	METTL18	rs10737549	2.81e-10
1	METTL18	rs17601414	1.66e-08
1	METTL18	rs17529513	1.93e-09
1	METTL18	rs3766142	1.66e-08
1	METTL18	rs12119635	0
1	METTL18	rs10919253	0
1	METTL18	rs6684481	1.66e-08
1	METTL18	rs6687377	1.66e-08
1	METTL18	rs79194332	0
1	METTL18	rs6685211	0
1	METTL18	rs77899599	4.08e-10
1	METTL18	rs80208999	0
1	METTL18	rs79697827	1.66e-08
1	METTL18	rs2420512	1.66e-08
1	METTL18	rs12760433	0
1	METTL18	rs2272918	1.66e-08
1	METTL18	rs7519364	0
1	METTL18	rs1046058	0
1	METTL18	rs4656197	0
1	METTL18	rs10489173	0
1	METTL18	rs4656198	0
1	METTL18	rs1496	0
1	METTL18	rs78888728	1.66e-08
1	METTL18	rs4508080	0
1	METTL18	rs12133843	0
1	METTL18	rs12141317	1.03e-08
1	METTL18	rs12145458	1.66e-08
1	METTL18	rs12116601	0
1	METTL18	rs143013434	0
1	METTL18	rs17603570	1.53e-08
1	RP5-848E13.3	rs1770807	1.81e-08
1	RP5-848E13.3	rs900834	0
1	RP5-848E13.3	rs2086857	0
1	RP5-848E13.3	rs900835	0
1	RP5-848E13.3	rs3768037	0
1	RP5-848E13.3	rs112893098	1.59e-08
1	C1orf216	rs6671974	1.3e-08
1	C1orf216	rs13375070	1.04e-08
1	C1orf216	rs72659661	2.18e-09
1	C1orf216	rs4653147	7.02e-09
1	C1orf216	rs12089175	7.02e-09
1	C1orf216	rs11264199	7.02e-09
1	C1orf216	rs11264201	1.04e-08
1	C1orf216	rs12058760	1.04e-08
1	C1orf216	rs626953	6.12e-09
1	C1orf216	rs72659673	5.91e-09
1	C1orf216	rs72659684	1.8e-08
1	S100A10	rs2999508	1.63e-08
1	S100A10	rs6587637	2.55e-09
1	S100A10	rs7541099	1.45e-08
1	S100A10	rs6703465	1.45e-08
1	S100A10	rs1552605	1.7e-08
1	S100A10	rs1602248	1.7e-08
1	S100A10	rs2338018	5.54e-09
1	S100A10	rs3791153	6.67e-10
1	S100A10	rs12083193	1.24e-08
1	S100A10	rs112770825	1.05e-08
1	S100A10	rs3007708	1.21e-08
1	NSUN4	rs66911505	3.25e-09
1	NSUN4	rs6669025	0
1	NSUN4	rs66847432	7e-09
1	NSUN4	rs66483119	3.07e-10
1	NSUN4	rs55668511	0
1	NSUN4	rs12038778	0
1	NSUN4	rs6659681	5.53e-09
1	NSUN4	rs6659788	4.22e-09
1	NSUN4	rs6678149	0
1	NSUN4	rs1984490	9.68e-09
1	NSUN4	rs932816	0
1	NSUN4	rs12029329	1.59e-08
1	GBP3	rs58410260	1.26e-08
1	CHI3L2	rs1325283	0
1	CHI3L2	rs2477576	0
1	CHI3L2	rs72693211	0
1	CHI3L2	rs2019111	0
1	CHI3L2	rs2477578	0
1	CHI3L2	rs2494006	0
1	CHI3L2	rs1056825	1.33e-10
1	CHI3L2	rs2477579	4.72e-11
1	CHI3L2	rs11102222	0
1	RWDD3	rs60440556	3.11e-10
1	RWDD3	rs12134689	7.11e-10
1	RWDD3	rs113221354	1.36e-08
1	RWDD3	rs2039614	1.33e-09
1	RWDD3	rs6663164	2.26e-10
1	RWDD3	rs3753872	1.36e-10
1	RWDD3	rs62625008	1.08e-08
1	RWDD3	rs35403759	1.91e-09
1	RWDD3	rs3767314	1.06e-08
1	RWDD3	rs7528790	0
1	RWDD3	rs1062076	1.06e-08
1	RWDD3	rs3820345	1.06e-08
1	ARHGEF19	rs221040	8.2e-10
1	ARHGEF19	rs221046	0
1	RP11-157N3.1	rs12123735	6.89e-10
1	RP11-157N3.1	rs12027487	6.76e-10
1	RP11-157N3.1	rs4424533	6.76e-10
1	RP11-157N3.1	rs55981302	6.76e-10
1	RP11-157N3.1	rs11164173	8.34e-10
1	RP11-157N3.1	rs2338972	4.08e-10
1	RP11-157N3.1	rs2087709	1.89e-09
1	RP11-157N3.1	rs4381207	0
1	RP11-157N3.1	rs61782491	1.98e-09
1	RP11-157N3.1	rs115540792	1.89e-09
1	RP11-157N3.1	rs6682277	1.81e-09
1	RP11-157N3.1	rs6671799	1.89e-09
1	RP11-157N3.1	rs11164177	0
1	RP11-157N3.1	rs56386061	1.89e-09
1	RP11-157N3.1	rs4908136	1.89e-09
1	RP11-157N3.1	rs7541383	1.59e-09
1	RP11-157N3.1	rs11579520	2.8e-09
1	RP11-157N3.1	rs11802191	0
1	RP11-157N3.1	rs6695400	1.23e-08
1	RP11-157N3.1	rs6577246	9.2e-09
2	TRMT61B	rs11677485	1.03e-09
2	VAMP5	rs28398892	1.64e-08
2	VAMP5	rs13406611	1.64e-08
2	PASK	rs6708265	1.84e-10
2	PASK	rs2041083	8.38e-09
2	PASK	rs2041085	1.09e-08
2	PASK	rs6727821	1.09e-08
2	PASK	rs13402596	1.09e-08
2	PASK	rs73011824	9.81e-09
2	PASK	rs2240541	9.03e-09
2	PASK	rs6748158	8.63e-09
2	MFSD6	rs12471159	1.66e-09
2	MFSD6	rs4853708	0
2	MFSD6	rs7593240	0
2	MFSD6	rs4638823	0
2	MFSD6	rs6756354	2.73e-09
2	MFSD6	rs4597559	4.01e-09
2	MFSD6	rs4287794	6.85e-09
2	MFSD6	rs4853510	0
2	MFSD6	rs76106481	0
2	MFSD6	rs7567059	3.35e-11
2	MFSD6	rs138757099	0
2	MFSD6	rs10931455	5.68e-10
2	MFSD6	rs7564107	1.97e-10
2	MFSD6	rs13418943	2.05e-09
2	MFSD6	rs7609330	2.05e-09
2	MFSD6	rs4586658	2.94e-10
2	MFSD6	rs13388162	0
2	MFSD6	rs7584794	0
2	MFSD6	rs10931458	1.97e-10
2	MFSD6	rs58210597	0
2	MFSD6	rs4500977	0
2	MFSD6	rs10931460	0
2	MFSD6	rs4258824	2.94e-10
2	MFSD6	rs12693578	0
2	MFSD6	rs13412823	0
2	MFSD6	rs13412835	2.94e-10
2	MFSD6	rs6736474	4.4e-10
2	MFSD6	rs62182864	1.21e-11
2	MFSD6	rs6434398	0
2	MFSD6	rs35954637	0
2	MFSD6	rs7608180	0
2	MFSD6	rs13410230	0
2	MFSD6	rs34751744	0
2	MFSD6	rs55788736	0
2	MFSD6	rs4321393	0
2	MFSD6	rs11686226	0
2	MFSD6	rs16832766	0
2	CALM2	rs28529158	0
2	AC068282.3	rs7564189	0
2	AC068282.3	rs7590030	1.13e-09
2	AC068282.3	rs4497825	0
2	AC068282.3	rs72845961	1.04e-10
2	AC068282.3	rs72964344	0
2	AC068282.3	rs6731176	0
2	AC068282.3	rs57011781	0
2	AC068282.3	rs3732209	0
2	AC068282.3	rs59027829	8.55e-10
2	AC068282.3	rs6430937	0
2	AC068282.3	rs10439214	4.56e-10
2	AC068282.3	rs2896979	0
2	AC068282.3	rs10221754	5.9e-10
2	AC068282.3	rs10496661	5.9e-10
2	AC068282.3	rs11680877	2.26e-09
2	AC068282.3	rs72845978	8.55e-10
2	AC068282.3	rs56273408	8.55e-10
2	AC068282.3	rs13406313	0
2	AC068282.3	rs9808452	8.55e-10
2	AC068282.3	rs72845982	8.55e-10
2	AC068282.3	rs72845992	2.04e-09
2	AC068282.3	rs72964361	2.17e-10
2	AC068282.3	rs192157087	2.17e-10
2	AC068282.3	rs55998444	1.71e-09
2	AC068282.3	rs11680949	3.38e-10
2	AC068282.3	rs11684068	1.31e-09
2	AC068282.3	rs59378658	1.53e-09
2	AC068282.3	rs12477214	1.14e-09
2	AC068282.3	rs10169028	8.55e-10
2	AC068282.3	rs67771362	8.55e-10
2	AC068282.3	rs11691088	8.55e-10
2	AC068282.3	rs72848615	0
2	AC068282.3	rs1518760	0
2	AC068282.3	rs72956480	1.04e-10
2	AC068282.3	rs59306090	0
2	AC068282.3	rs13425274	8.55e-10
2	AC068282.3	rs7607907	0
2	AC068282.3	rs57547812	0
2	AC068282.3	rs144512573	0
2	AC068282.3	rs8179521	1.88e-09
2	AC068282.3	rs72848651	4.03e-11
2	AC068282.3	rs1568279	4.66e-09
2	AC068282.3	rs1967425	0
2	AC068282.3	rs147445348	0
2	AC068282.3	rs66609069	0
2	AC068282.3	rs12619972	0
2	AC068282.3	rs13011041	0
2	AC068282.3	rs34039606	0
2	AC068282.3	rs6716856	0
2	AC068282.3	rs17015274	0
2	AC068282.3	rs55981410	0
2	AC068282.3	rs11694581	1.44e-09
2	AC068282.3	rs173013	0
2	AC068282.3	rs334157	0
2	AC068282.3	rs62156572	0
2	AC068282.3	rs4662733	0
2	ANXA4	rs879510	2.85e-09
2	ANXA4	rs11692638	2.85e-09
2	ANXA4	rs12713679	1.01e-08
2	ANXA4	rs6727435	2.85e-09
2	ANXA4	rs10779953	0
2	THNSL2	rs56188884	0
2	THNSL2	rs4260241	1.43e-08
2	AC104135.3	rs12053129	0
2	AC104135.3	rs3771801	0
2	AC104135.3	rs12713820	5.21e-10
2	AC104653.1	rs10172576	1.08e-09
2	AC104653.1	rs57106417	1.49e-08
2	AC104653.1	rs4411702	3e-09
2	AC104653.1	rs11676646	2.98e-09
2	AC104653.1	rs10185135	2.65e-09
2	AC104653.1	rs10209659	3.68e-09
2	AC104653.1	rs10175154	3.68e-09
2	AC104653.1	rs4849285	1.05e-08
2	AC104653.1	rs4849286	8.18e-09
2	AC104653.1	rs4849287	0
2	AC104653.1	rs11685296	0
2	AC104653.1	rs11675908	0
2	AC104653.1	rs4849288	0
2	AC104653.1	rs34169450	2.7e-09
2	AC104653.1	rs62170159	0
2	AC104653.1	rs10187493	2.68e-09
2	AC104653.1	rs9646927	5.18e-09
2	AC104653.1	rs113162983	5.18e-09
2	AC104653.1	rs79238088	3.55e-09
2	AC104653.1	rs4849289	3.68e-09
2	AC104653.1	rs4849290	3.68e-09
2	AC104653.1	rs62171763	0
2	AC104653.1	rs71416564	0
2	AC104653.1	rs11684493	2.68e-09
2	AC104653.1	rs10864924	3.68e-09
2	AC104653.1	rs10864925	1.2e-08
2	AC104653.1	rs7573922	3.68e-09
2	AC104653.1	rs13020510	3.68e-09
2	AC104653.1	rs12995205	2.57e-09
2	AC104653.1	rs1949722	5e-09
2	AC104653.1	rs4849293	5e-09
2	AC104653.1	rs79416766	6.24e-09
2	AC104653.1	rs4848357	6.3e-10
2	AC104653.1	rs9941668	6.61e-10
2	AC104653.1	rs111652005	9.32e-09
2	AC104653.1	rs72835432	3.99e-09
2	AC104653.1	rs145587381	1.46e-08
2	AC104653.1	rs6720853	1.21e-08
2	AC104653.1	rs66801277	9.03e-09
2	AC104653.1	rs11678413	1.46e-08
2	AC104653.1	rs79010015	1.2e-08
2	AC104653.1	rs80097200	1.46e-08
2	AC104653.1	rs11123218	7.95e-09
2	AC104653.1	rs17197632	1.69e-08
2	AC104653.1	rs13031792	1.45e-08
2	AC104653.1	rs10194568	1.45e-08
2	AC104653.1	rs6707751	1.17e-09
2	MRPL19	rs1001893	7.5e-09
2	MRPL19	rs36057194	4.33e-09
2	MRPL19	rs72916033	4.33e-09
2	MRPL19	rs2422231	4.5e-09
2	MRPL19	rs13032271	1.15e-09
2	MRPL19	rs11688959	5.5e-09
2	MRPL19	rs7592795	8.07e-11
2	AC064834.2	rs6732306	1.45e-08
2	TTC32	rs16987218	0
2	TTC32	rs77857432	0
2	TTC32	rs7594214	0
2	TTC32	rs115265966	0
2	TTC32	rs10211513	0
2	TTC32	rs12052274	0
2	TTC32	rs4294960	0
2	TTC32	rs12614643	0
2	TTC32	rs67653248	0
2	TTC32	rs6755153	0
2	TTC32	rs2293671	0
2	TTC32	rs10169398	0
2	TTC32	rs62109418	0
2	TTC32	rs11680554	0
2	TTC32	rs76312945	0
2	TTC32	rs4297843	0
2	TTC32	rs1060742	0
2	TTC32	rs3731665	0
2	TTC32	rs10495701	0
3	LARS2	rs9874720	8.16e-09
3	LARS2	rs6780182	8.16e-09
3	LARS2	rs13070575	8.16e-09
3	LARS2	rs17639812	5.01e-09
3	LARS2	rs12638088	8.16e-09
3	LARS2	rs80298303	8.16e-09
3	LARS2	rs111483699	8.16e-09
3	LARS2	rs77453700	8.16e-09
3	LARS2	rs115360691	8.16e-09
3	LARS2	rs17260680	7.37e-09
3	LARS2	rs2083241	8.16e-09
3	LARS2	rs6791380	2.82e-09
3	LARS2	rs267262	1.73e-08
3	ULK4	rs17060961	1.03e-10
3	ULK4	rs7651190	4.01e-10
3	ULK4	rs9882329	1.03e-10
3	ULK4	rs6801343	2.5e-10
3	ULK4	rs28755797	1.03e-10
3	ULK4	rs9854833	0
3	ULK4	rs73069390	0
3	ULK4	rs9847975	2.5e-10
3	ULK4	rs73069394	2.5e-10
3	ULK4	rs73069396	1.03e-10
3	ULK4	rs17061431	2.24e-10
3	ULK4	rs9868066	2.24e-10
3	ULK4	rs7650227	4.36e-10
3	ULK4	rs7616123	2.03e-11
3	ULK4	rs9311288	0
3	ULK4	rs73071315	8.52e-10
3	ULK4	rs17280777	8.52e-10
3	ULK4	rs28542521	0
3	ULK4	rs111304140	5.47e-09
3	ULK4	rs139887859	5.47e-09
3	ULK4	rs113874002	4.67e-09
3	ULK4	rs144810385	5.47e-09
3	ULK4	rs59583650	4.2e-09
3	ULK4	rs57638657	5.75e-10
3	ULK4	rs111708447	5.75e-10
3	ULK4	rs9817510	7.79e-10
3	ULK4	rs140636649	5.99e-10
3	ULK4	rs113722150	4.11e-09
3	ULK4	rs73071337	2.98e-09
3	ULK4	rs9842261	6.56e-09
3	ULK4	rs145343528	4.62e-10
3	ULK4	rs17081304	8.8e-10
3	ULK4	rs73071343	3.91e-10
3	ULK4	rs10212536	4.62e-10
3	ULK4	rs73071344	5.99e-10
3	ULK4	rs9840037	4.62e-10
3	ULK4	rs73071358	7.04e-10
3	ULK4	rs17215589	5.75e-10
3	ULK4	rs9834098	5.99e-10
3	ULK4	rs12185908	5.99e-10
3	ULK4	rs766286	7.79e-10
3	ULK4	rs4621303	1.74e-09
3	ULK4	rs73073342	7.35e-10
3	ULK4	rs73073358	1.69e-09
3	ULK4	rs73073361	1.85e-09
3	ULK4	rs55788971	3.27e-10
3	ULK4	rs149455585	5.01e-10
3	ULK4	rs113683976	3.77e-09
3	ULK4	rs60943892	2.28e-09
3	ULK4	rs7646144	7.43e-10
3	ULK4	rs73077390	7.15e-10
3	ULK4	rs9856088	8.84e-10
3	ULK4	rs1564716	7.15e-10
3	ULK4	rs2128835	7.15e-10
3	ULK4	rs139008295	7.9e-10
3	ULK4	rs142638294	7.9e-10
3	ULK4	rs144029951	1e-08
3	ULK4	rs143271155	1.43e-09
3	ULK4	rs138573207	1.56e-09
3	ULK4	rs145844483	1.56e-09
3	ULK4	rs28581706	4.99e-09
3	ULK4	rs3774372	1.59e-09
3	ULK4	rs9869207	6.54e-10
3	ULK4	rs55941479	1.56e-09
3	ULK4	rs9873207	1.56e-09
3	ULK4	rs112736802	1.56e-09
3	ULK4	rs56036624	1.59e-09
3	ULK4	rs56158380	3.89e-10
3	ULK4	rs9840532	9.43e-09
3	ULK4	rs11928580	8.49e-10
3	ULK4	rs17282671	2.28e-09
3	ULK4	rs6797165	6.95e-10
3	ULK4	rs9824731	1.54e-09
3	ULK4	rs17064124	3.02e-09
3	ULK4	rs9850310	4.79e-09
3	ULK4	rs57653201	0
3	ULK4	rs6802340	1.56e-09
3	ULK4	rs9823254	1.56e-09
3	ULK4	rs9828398	7.15e-10
3	ULK4	rs6763829	1.56e-09
3	ULK4	rs1994157	8.7e-10
3	ULK4	rs73081341	1.57e-09
3	ULK4	rs2625667	1.56e-09
3	ULK4	rs1716674	1.56e-09
3	ULK4	rs73081347	1.56e-09
3	ULK4	rs1607908	1.56e-09
3	ULK4	rs1717031	7.15e-10
3	ULK4	rs1716668	1.56e-09
3	ULK4	rs79644581	3.69e-09
3	ULK4	rs59138513	3.69e-09
3	ULK4	rs60796012	1.15e-09
3	ULK4	rs9874513	1.56e-09
3	ULK4	rs1717033	1.09e-09
3	ULK4	rs73081361	1.09e-09
3	ULK4	rs73081364	1.59e-09
3	ULK4	rs1717018	1.3e-09
3	ULK4	rs1617271	1.09e-09
3	ULK4	rs17283243	1.09e-09
3	ULK4	rs1717017	1.13e-09
3	ULK4	rs73081372	7.15e-10
3	ULK4	rs9839213	3.23e-09
3	ULK4	rs10865914	1.09e-09
3	ULK4	rs6794477	1.09e-09
3	ULK4	rs9830599	0
3	ULK4	rs140981184	7.15e-10
3	ULK4	rs1716641	1.09e-09
3	ULK4	rs61661916	1.09e-09
3	ULK4	rs1716666	1.09e-09
3	ULK4	rs73081392	2.05e-09
3	ULK4	rs1716683	1.43e-09
3	ULK4	rs17217536	1.09e-09
3	ULK4	rs1716994	1.09e-09
3	ULK4	rs1716684	7.15e-10
3	ULK4	rs17217746	8.9e-10
3	ULK4	rs1716688	8.9e-10
3	ULK4	rs73083333	1.01e-09
3	ULK4	rs9839399	8.9e-10
3	ULK4	rs59873855	8.9e-10
3	ULK4	rs1717000	8.9e-10
3	ULK4	rs73087368	9.95e-09
3	ULK4	rs4973995	9.95e-09
3	ULK4	rs113941228	7.15e-10
3	ULK4	rs62258655	7.15e-10
3	ULK4	rs1716696	7.15e-10
3	ULK4	rs1717002	7.15e-10
3	ULK4	rs73087378	7.15e-10
3	ULK4	rs1716697	1.59e-09
3	ULK4	rs17283929	1.12e-09
3	ULK4	rs1717007	1.12e-09
3	ULK4	rs17218103	1.92e-09
3	ULK4	rs59476821	1.62e-09
3	ULK4	rs1716664	1.12e-09
3	ULK4	rs78342280	3.28e-09
3	ULK4	rs60659106	1.12e-09
3	ULK4	rs11717660	1.12e-09
3	ULK4	rs142677174	1.62e-09
3	ULK4	rs73069245	1.89e-09
3	ULK4	rs11711210	1.66e-08
3	ULK4	rs9822598	2.78e-09
3	ULK4	rs1717034	1.12e-09
3	ULK4	rs1716698	1.62e-09
3	ULK4	rs12108049	3.49e-09
3	ULK4	rs9809833	1.18e-09
3	ULK4	rs1615243	3.77e-09
3	ULK4	rs1716984	1.12e-09
3	ULK4	rs73069277	1.12e-09
3	ULK4	rs1716985	1.21e-09
3	ULK4	rs150394401	1.63e-09
3	ULK4	rs1716645	8.02e-10
3	ULK4	rs1716987	2.25e-09
3	ULK4	rs7622665	2.83e-09
3	ULK4	rs7616780	1.36e-09
3	ULK4	rs138732282	2.31e-09
3	ULK4	rs1716989	3.46e-11
3	ULK4	rs1716990	2.31e-09
3	ULK4	rs6798607	3.17e-09
3	ULK4	rs73069292	1.82e-09
3	ULK4	rs1716653	2.89e-09
3	ULK4	rs1717020	1.82e-09
3	ULK4	rs73071212	4.58e-09
3	ULK4	rs1717021	1.82e-09
3	ULK4	rs9876960	1.63e-09
3	ULK4	rs1716694	9.6e-10
3	ULK4	rs17218441	1.63e-09
3	ULK4	rs17218504	1.14e-09
3	ULK4	rs113803925	1.57e-09
3	ULK4	rs7372217	1.63e-09
3	ULK4	rs11717678	1.14e-09
3	ULK4	rs142874902	1.63e-09
3	ULK4	rs73071236	8.02e-10
3	ULK4	rs56983571	1.63e-09
3	ULK4	rs113923306	4.21e-09
3	ULK4	rs6807562	1.14e-09
3	ULK4	rs55916855	1.14e-09
3	ULK4	rs73830585	1.14e-09
3	ULK4	rs2090801	1.14e-09
3	ULK4	rs12492599	1.46e-09
3	ULK4	rs73073229	1.01e-09
3	ULK4	rs10510733	1.15e-09
3	ULK4	rs73073233	2.04e-09
3	ULK4	rs13084436	9.36e-10
3	ULK4	rs73073262	2.04e-09
3	ULK4	rs17218936	2.21e-09
3	EAF2	rs6781604	1.38e-08
3	EAF2	rs1920302	1.37e-08
3	FAIM	rs13069296	9.35e-09
3	NMNAT3	rs9833539	4.65e-10
3	NMNAT3	rs9878498	0
3	NMNAT3	rs62270161	3.66e-09
3	NMNAT3	rs10935344	2.11e-09
3	NMNAT3	rs10804670	3.01e-09
3	NMNAT3	rs4234476	1.3e-08
3	POGLUT1	rs1919590	1.97e-09
3	POGLUT1	rs6799315	5.17e-09
3	POGLUT1	rs6777535	5.13e-09
3	POGLUT1	rs3755579	0
3	POGLUT1	rs2293370	0
3	POGLUT1	rs11709468	0
3	POGLUT1	rs115431061	0
3	POGLUT1	rs9289131	0
3	POGLUT1	rs7610335	0
3	POGLUT1	rs7610763	0
3	POGLUT1	rs13064589	0
3	POGLUT1	rs56124423	1.07e-08
4	CYP4V2	rs4253303	7.09e-09
4	CYP4V2	rs4253422	1.74e-09
4	CYP4V2	rs3822058	4.47e-10
4	GNRHR	rs13129936	3.18e-09
4	GNRHR	rs13135917	3.18e-09
4	GNRHR	rs6830861	7.47e-09
4	GNRHR	rs6839447	3.53e-09
4	GNRHR	rs72642376	3.51e-09
4	GNRHR	rs13126085	3.18e-09
4	GNRHR	rs11131720	3.18e-09
4	GNRHR	rs28692841	3.18e-09
4	GNRHR	rs17571825	4.39e-09
4	GNRHR	rs13123627	3.18e-09
4	GNRHR	rs72642391	5.66e-09
4	GNRHR	rs2627255	3.18e-09
4	GNRHR	rs6845248	4.39e-09
4	GNRHR	rs6819522	4.02e-09
4	GNRHR	rs17088563	4.92e-09
4	GNRHR	rs17634475	3.18e-09
4	GNRHR	rs12640455	4.39e-09
4	GNRHR	rs34493820	3.18e-09
4	GNRHR	rs9762096	5.22e-09
4	GNRHR	rs13143437	3.18e-09
4	GNRHR	rs1967037	4.39e-09
4	GNRHR	rs6815097	4.39e-09
4	GNRHR	rs72643608	5.23e-09
4	GNRHR	rs9990518	3.32e-09
4	GNRHR	rs12499512	2.83e-09
4	GNRHR	rs72643626	2.83e-09
4	GNRHR	rs72643629	2.83e-09
4	GNRHR	rs6552111	2.83e-09
4	GNRHR	rs13126601	3.91e-09
4	GNRHR	rs68107518	3.91e-09
4	GNRHR	rs2630488	3.91e-09
4	GNRHR	rs12651577	3.91e-09
4	GNRHR	rs17573306	2.83e-09
4	GNRHR	rs13109954	4.73e-09
4	GNRHR	rs10518042	2.18e-09
4	GNRHR	rs35845954	2.83e-09
4	GNRHR	rs3828562	2.69e-09
4	GNRHR	rs13143769	1.27e-09
4	GNRHR	rs17573883	3.91e-09
4	GNRHR	rs1000754	3.91e-09
4	ZNF718	rs11727494	1.37e-08
4	ZNF718	rs11730821	9.78e-09
4	ZNF718	rs4565026	9.78e-09
4	ZNF718	rs3829	9.78e-09
4	ZNF718	rs61792256	6.5e-09
4	ZNF718	rs61792258	4.1e-09
4	STIM2	rs16878739	8.21e-10
4	STIM2	rs13102907	3.29e-09
4	STIM2	rs12696876	2.36e-09
4	RP11-203B7.2	rs72727922	9.14e-09
5	ALDH7A1	rs10051326	5.14e-10
5	ALDH7A1	rs6883308	1.1e-08
5	SETD9	rs252925	6.22e-09
5	SETD9	rs75167082	1.32e-08
5	SETD9	rs832536	1.51e-08
5	SETD9	rs1466008	8.12e-10
5	SETD9	rs16886496	1.04e-08
5	SETD9	rs189695	8.9e-09
5	SETD9	rs7736675	3.68e-09
5	SETD9	rs1573998	1.45e-08
5	THG1L	rs11739924	1.4e-08
5	THG1L	rs6866972	1.4e-08
5	THG1L	rs75135559	1.4e-08
5	MRPL36	rs3756346	8.11e-10
5	MRPL36	rs3756345	9.47e-10
5	MRPL36	rs3776141	9.47e-10
5	MRPL36	rs6863367	9.47e-10
5	MRPL36	rs10058270	9.47e-10
5	MRPL36	rs4975850	1.51e-09
5	MRPL36	rs7701970	9.47e-10
5	MRPL36	rs10475109	5.93e-10
5	MRPL36	rs10475110	9.47e-10
5	MRPL36	rs10074291	5.93e-10
5	MRPL36	rs62338062	9.47e-10
5	MRPL36	rs4975732	1.53e-09
5	MRPL36	rs59515251	1.19e-09
5	NSA2	rs116165962	0
5	NSA2	rs79669494	0
5	NSA2	rs6879781	0
5	NSA2	rs6870806	0
5	NSA2	rs62366413	0
5	NSA2	rs16872259	0
5	NSA2	rs6453084	0
5	NSA2	rs9686657	0
5	NSA2	rs2084119	0
5	NSA2	rs11742460	0
5	NSA2	rs60663580	0
5	NSA2	rs73116712	0
5	NSA2	rs62366418	0
5	NSA2	rs6883061	0
5	NSA2	rs11742773	0
5	NSA2	rs72764666	0
5	NSA2	rs10942720	0
5	NSA2	rs6885675	0
5	NSA2	rs12656070	0
5	NSA2	rs62366420	0
5	NSA2	rs17670867	0
5	NSA2	rs17670897	0
5	NSA2	rs10515199	0
5	NSA2	rs6453086	0
5	NSA2	rs1350097	0
5	NSA2	rs6882499	0
5	NSA2	rs56192858	0
5	NSA2	rs6863738	0
5	NSA2	rs62366424	0
5	NSA2	rs13181798	0
5	NSA2	rs2218517	0
5	NSA2	rs72764675	0
5	NSA2	rs34496480	0
5	NSA2	rs16872299	0
5	NSA2	rs6897698	0
5	NSA2	rs6897904	0
5	NSA2	rs11741789	0
5	NSA2	rs73120619	0
5	NSA2	rs57202395	0
5	NSA2	rs16872323	0
5	NSA2	rs9765469	0
5	NSA2	rs72764681	0
5	NSA2	rs60492282	0
5	NSA2	rs11746702	0
5	NSA2	rs72764683	0
5	NSA2	rs111635695	0
5	NSA2	rs55920995	0
5	NSA2	rs7728889	0
5	NSA2	rs72764687	0
5	NSA2	rs56068548	0
5	NSA2	rs16872349	0
5	NSA2	rs6885093	0
5	NSA2	rs62367765	0
5	NSA2	rs55899032	0
5	NSA2	rs72764690	0
5	NSA2	rs2166361	0
5	NSA2	rs2061162	0
5	NSA2	rs6861935	0
5	NSA2	rs7708203	0
5	NSA2	rs62367767	0
5	NSA2	rs7724292	0
5	TCERG1	rs10515569	0
5	TCERG1	rs11750474	0
5	TCERG1	rs1432956	0
5	TCERG1	rs1835957	0
5	TCERG1	rs9325005	0
5	TCERG1	rs891968	0
5	TCERG1	rs72807932	0
5	NNT	rs1366410	9e-10
5	NNT	rs1072746	1.07e-09
5	NNT	rs7700826	3.54e-09
5	NNT	rs13161838	9.93e-10
5	NNT	rs10058080	9.93e-10
5	NNT	rs6451719	9.93e-10
5	NNT	rs6896932	9e-10
5	ERAP1	rs11750934	0
5	ERAP1	rs249957	7.49e-10
5	ERAP1	rs246454	1.01e-08
5	ERAP1	rs151964	1.3e-08
5	ERAP1	rs27529	1.76e-08
5	ERAP1	rs26498	1.78e-08
5	ERAP1	rs34760	3.32e-09
5	ERAP1	rs34762	7.17e-09
5	ERAP1	rs34764	1.81e-08
5	ERAP1	rs113375407	7.47e-09
5	ERAP1	rs72775810	1.7e-08
5	ERAP1	rs77955889	9.56e-09
6	HEBP2	rs6913692	9.29e-10
6	FRK	rs7745074	1.56e-08
6	FRK	rs549332	7.11e-09
6	HCG27	rs3094216	0
6	HCG27	rs3094215	0
6	HCG27	rs3095301	0
6	HCG27	rs9263715	0
6	HCG27	rs13200022	0
6	HCG27	rs13198298	0
6	HCG27	rs3132560	0
6	TMEM200A	rs10872357	0
6	TMEM200A	rs6918577	0
6	TMEM200A	rs10457545	0
6	TMEM200A	rs4895872	0
6	TMEM200A	rs1478571	0
6	TMEM200A	rs4460227	0
6	TMEM200A	rs3914332	0
6	TMEM200A	rs9483103	0
6	TMEM200A	rs12210502	0
6	TMEM200A	rs12197194	0
6	TMEM200A	rs1513545	0
6	TMEM200A	rs7765872	0
6	TMEM200A	rs11154564	0
6	TMEM200A	rs4897401	0
6	TMEM200A	rs4897403	0
6	TMEM200A	rs12215021	0
6	TMEM200A	rs4897404	0
6	TMEM200A	rs12211647	0
6	TMEM200A	rs12193774	0
6	TMEM200A	rs10457549	0
6	TMEM200A	rs12207560	0
6	TMEM200A	rs12530118	0
6	TMEM200A	rs11962433	0
6	TMEM200A	rs62433906	0
6	TMEM200A	rs62433910	0
6	TMEM200A	rs75860576	0
6	TMEM200A	rs75373752	0
6	TMEM200A	rs11154569	0
6	TMEM200A	rs73615691	0
6	TMEM200A	rs1398819	0
6	TMEM200A	rs7749381	0
6	TMEM200A	rs2127023	0
6	TMEM200A	rs1983719	0
6	TMEM200A	rs6923783	0
6	TMEM200A	rs72992405	0
6	TMEM200A	rs2037018	0
6	TMEM200A	rs2024973	0
6	TMEM200A	rs6932318	0
6	TMEM200A	rs9492536	0
6	TMEM200A	rs7759052	0
6	TMEM200A	rs9492544	0
6	TMEM200A	rs10872361	0
6	TMEM200A	rs10457551	0
6	TMEM200A	rs6928320	0
6	TMEM200A	rs62431436	0
6	TMEM200A	rs6928618	0
6	TMEM200A	rs6928644	0
6	TMEM200A	rs9483108	0
6	TMEM200A	rs4897409	0
6	TMEM200A	rs6940357	0
6	TMEM200A	rs6940373	0
6	TMEM200A	rs6940232	0
6	TMEM200A	rs9321222	0
6	TMEM200A	rs4895880	0
6	TMEM200A	rs4897410	0
6	TMEM200A	rs2326939	0
6	TMEM200A	rs7742461	0
6	TMEM200A	rs6909415	0
6	TMEM200A	rs6909334	0
6	TMEM200A	rs6910182	0
6	TMEM200A	rs7751841	0
6	TMEM200A	rs12111433	0
6	TMEM200A	rs899276	0
6	TMEM200A	rs9492550	0
6	TMEM200A	rs9398942	0
6	TMEM200A	rs72992428	0
6	TMEM200A	rs724324	0
6	TMEM200A	rs1546555	0
6	TMEM200A	rs1546554	0
6	TMEM200A	rs720711	0
6	TMEM200A	rs720710	0
6	TMEM200A	rs4141939	0
6	TMEM200A	rs4141940	0
6	TMEM200A	rs6569676	0
6	TMEM200A	rs75865578	0
6	TMEM200A	rs12526519	0
6	TMEM200A	rs4895881	0
6	TMEM200A	rs4897412	0
6	TMEM200A	rs3813365	5.51e-10
6	TMEM200A	rs9483112	0
6	TMEM200A	rs7759745	0
6	TMEM200A	rs7765502	0
6	TMEM200A	rs7765838	0
6	TMEM200A	rs62432197	0
6	TMEM200A	rs4897413	0
6	TMEM200A	rs9492551	0
6	TMEM200A	rs10872362	0
6	TMEM200A	rs10872363	0
6	TMEM200A	rs6905710	0
6	TMEM200A	rs1975952	0
6	TMEM200A	rs4895882	0
6	TMEM200A	rs6914642	0
6	TMEM200A	rs6916087	0
6	TMEM200A	rs13362616	4.55e-10
6	TMEM200A	rs13362726	0
6	TMEM200A	rs907785	0
6	TMEM200A	rs12200185	0
6	TMEM200A	rs72992440	0
6	TMEM200A	rs6915757	0
6	TMEM200A	rs142332630	0
6	TMEM200A	rs4897414	0
6	TMEM200A	rs6921697	4.44e-10
6	TMEM200A	rs114817850	0
6	TMEM200A	rs10457552	5.51e-10
6	TMEM200A	rs6914528	0
6	TMEM200A	rs11154571	0
6	TMEM200A	rs6917875	0
6	TMEM200A	rs9492559	0
6	TMEM200A	rs10046393	0
6	TMEM200A	rs9483115	0
6	TMEM200A	rs6906178	6.37e-10
6	TMEM200A	rs9492560	5.51e-10
6	TMEM200A	rs1982641	0
6	TMEM200A	rs11154573	3.73e-10
6	TMEM200A	rs1975953	4.4e-10
6	TMEM200A	rs3813364	0
6	TMEM200A	rs3813363	4.4e-10
6	TMEM200A	rs3813362	3.09e-09
6	TMEM200A	rs6930137	5.51e-10
6	TMEM200A	rs12527882	0
6	TMEM200A	rs4897417	0
6	TMEM200A	rs905633	4.4e-10
6	TMEM200A	rs745270	0
6	TMEM200A	rs1995489	1.28e-09
6	TMEM200A	rs2134755	0
6	TMEM200A	rs2012946	0
6	TMEM200A	rs3850236	0
6	TMEM200A	rs2011841	0
6	TMEM200A	rs72992466	6.06e-10
6	TMEM200A	rs9492569	0
6	TMEM200A	rs7761111	6.06e-10
6	TMEM200A	rs9492570	0
6	TMEM200A	rs4897421	0
6	TMEM200A	rs11154575	0
6	TMEM200A	rs75574615	8.24e-09
6	TMEM200A	rs1553993	8.24e-09
6	TMEM200A	rs9321226	3.88e-09
6	TMEM200A	rs73614166	4.49e-09
6	TMEM200A	rs9492580	0
6	TMEM200A	rs62432235	0
6	TMEM200A	rs6907753	2.54e-09
6	TMEM200A	rs1513540	2.54e-09
6	TMEM200A	rs1513541	9.36e-10
6	TMEM200A	rs4897422	9.79e-10
6	TMEM200A	rs72992487	0
6	TMEM200A	rs4298370	3.88e-09
6	TMEM200A	rs1504025	3.03e-09
6	TMEM200A	rs9492584	0
6	TMEM200A	rs6569682	3.53e-10
6	TMEM200A	rs6913055	2.54e-09
6	TMEM200A	rs7771495	8.24e-09
6	TMEM200A	rs9483124	8.24e-09
6	TMEM200A	rs12215156	0
6	TMEM200A	rs7743080	0
6	TMEM200A	rs12526074	9.36e-10
6	TMEM200A	rs10485236	9.36e-10
6	TMEM200A	rs7775870	0
6	TMEM200A	rs7738424	5.11e-09
6	TMEM200A	rs6904437	0
6	TMEM200A	rs10456986	0
6	TMEM200A	rs12197554	1.5e-09
6	TMEM200A	rs4897424	3.18e-10
6	TMEM200A	rs2025352	3.69e-09
6	TMEM200A	rs113677059	3.42e-09
6	TMEM200A	rs17059135	0
6	TMEM200A	rs2876086	4.26e-09
6	TMEM200A	rs9385545	0
6	RAB23	rs79759404	1.57e-08
6	RAB23	rs72867062	1.55e-08
6	RAB23	rs12201039	1.57e-08
6	RAB23	rs1002996	1.55e-08
6	RAB23	rs9370567	1.57e-08
6	RAB23	rs9357939	1.55e-08
6	RAB23	rs9885757	1.55e-08
6	KIF6	rs55941685	2.86e-09
6	KIF6	rs35411880	1.43e-09
6	SNHG5	rs7775788	1.09e-09
6	SNHG5	rs9359658	7.34e-10
6	SNHG5	rs2842601	3.4e-09
6	SNHG5	rs6906121	3.4e-09
6	SNHG5	rs2842603	7.34e-10
6	SNHG5	rs2758849	9.45e-10
6	SNHG5	rs2758848	3.4e-09
6	SNHG5	rs2758847	7.34e-10
6	SNHG5	rs4145082	7.34e-10
6	SNHG5	rs9351065	3.4e-09
6	SNHG5	rs149914588	3.4e-09
6	SNHG5	rs1173415	7.34e-10
6	SNHG5	rs9450313	6.23e-10
6	SNHG5	rs2484355	6.23e-10
6	SNHG5	rs59744370	2.41e-09
6	SNHG5	rs10944134	2.41e-09
6	SNHG5	rs7766284	6.07e-10
6	SNHG5	rs6454487	0
6	SNHG5	rs3966881	0
6	SNHG5	rs149221952	0
6	AHI1	rs9494257	0
6	AHI1	rs9494274	0
6	AHI1	rs9494277	0
6	AHI1	rs9483850	0
6	AHI1	rs6901981	0
6	AHI1	rs761358	0
6	AHI1	rs4896156	9.99e-09
6	AHI1	rs17064702	1.2e-08
6	MYO6	rs2647403	6.13e-09
6	MYO6	rs675681	2.45e-10
6	MYO6	rs688398	9.99e-09
6	MYO6	rs62415578	9.99e-09
6	MYO6	rs594804	9.99e-09
6	MYO6	rs2784732	9.99e-09
6	MYO6	rs2784733	9.99e-09
6	MYO6	rs570939	9.99e-09
6	MYO6	rs775058	9.99e-09
6	MYO6	rs507662	9.99e-09
6	MYO6	rs775059	2.4e-10
6	MYO6	rs73753520	2.45e-10
6	MYO6	rs2647409	0
6	BTN3A2	rs9467704	5.83e-09
6	BTN3A2	rs6914596	4.6e-09
6	BTN3A2	rs67509210	1.73e-08
6	BTN3A2	rs9461245	9.35e-10
6	BTN3A2	rs9379851	1.02e-09
6	BTN3A2	rs35934643	0
6	BTN3A2	rs72836474	0
6	BTN3A2	rs116018523	0
6	BTN3A2	rs9379853	0
6	BTN3A2	rs66972160	0
6	BTN3A2	rs9348709	0
6	BTN3A2	rs72840194	0
6	BTN3A2	rs10946817	0
6	BTN3A2	rs9379855	0
6	BTN3A2	rs9393709	0
6	BTN3A2	rs12203176	0
6	BTN3A2	rs71557334	0
6	BTN3A2	rs9379857	0
6	BTN3A2	rs9393710	0
6	BTN3A2	rs9379859	0
6	BTN3A2	rs9358935	0
6	BTN3A2	rs9379862	0
6	BTN3A2	rs35183513	0
6	BTN3A2	rs12174623	0
6	BTN3A2	rs9393713	0
6	BTN3A2	rs72841537	0
6	BTN3A2	rs113435302	0
6	BTN3A2	rs3757144	0
6	BTN3A2	rs12208220	9.82e-09
6	BTN3A2	rs12189870	7.55e-09
6	BTN3A2	rs72842959	7.55e-09
6	BTN3A2	rs9467740	8.25e-09
6	BTN3A2	rs9467741	8.25e-09
6	BTN3A2	rs4490658	6.92e-09
6	BTN3A2	rs9467743	8.25e-09
6	BTN3A2	rs9467744	8.25e-09
6	BTN3A2	rs3846841	8.25e-09
6	BTN3A2	rs9467747	1.09e-08
6	BTN3A2	rs9461250	8.25e-09
6	BTN3A2	rs7756881	8.25e-09
6	BTN3A2	rs7757048	8.25e-09
6	BTN3A2	rs17537465	5.82e-09
6	BTN3A2	rs3927423	8.25e-09
6	BTN3A2	rs1804836	8.25e-09
6	BTN3A2	rs7355	8.25e-09
6	BTN3A2	rs9467749	8.25e-09
6	BTN3A2	rs7356980	8.25e-09
6	BTN3A2	rs7356982	8.25e-09
6	BTN3A2	rs7356849	8.25e-09
6	BTN3A2	rs59121933	7.89e-09
6	BTN3A2	rs12662604	6.97e-09
6	BTN3A2	rs12208788	6.97e-09
6	BTN3A2	rs9467750	0
6	BTN3A2	rs3902051	1.47e-08
6	BTN3A2	rs75782365	0
6	BTN3A2	rs10946821	0
6	BTN3A2	rs12196371	0
6	BTN3A2	rs3846843	4.29e-10
6	BTN3A2	rs56036950	4.29e-10
6	BTN3A2	rs1796524	4.29e-10
6	BTN3A2	rs2237236	6.47e-10
6	BTN3A2	rs6920948	6.47e-10
6	BTN3A2	rs6925193	0
6	BTN3A2	rs1407045	0
6	BTN3A2	rs12208272	0
6	BTN3A2	rs34104395	0
6	BTN3A2	rs12661560	0
6	SERPINB1	rs12210969	0
6	SERPINB1	rs12176151	0
6	SERPINB1	rs9501885	0
6	SERPINB1	rs34867293	0
6	SERPINB1	rs2296355	0
6	SERPINB1	rs12527929	0
6	SERPINB1	rs3734500	0
6	NT5E	rs9342039	2.57e-09
6	NT5E	rs4373339	4.27e-09
6	NT5E	rs10944129	4.23e-09
6	GUSBP4	rs35134938	7.14e-10
6	GUSBP4	rs1006647	9.91e-10
6	GUSBP4	rs6934928	0
6	GUSBP4	rs11966307	0
6	GUSBP4	rs5016904	0
6	GUSBP4	rs4928433	0
6	GUSBP4	rs2049930	0
6	GUSBP4	rs7745890	0
6	GUSBP4	rs17092141	0
6	GUSBP4	rs17092143	0
6	GUSBP4	rs12209098	0
6	GUSBP4	rs6938229	0
6	GUSBP4	rs60515349	2.61e-09
6	GUSBP4	rs149095994	1.49e-10
6	GUSBP4	rs4928437	4.12e-09
6	GUSBP4	rs1224791	1.14e-09
6	PIM1	rs7746352	5.22e-09
6	PIM1	rs9394406	5.08e-09
6	PIM1	rs4541738	1.93e-09
6	PIM1	rs10947658	2.75e-09
6	PIM1	rs9380649	2.75e-09
6	PIM1	rs9296216	2.75e-09
6	SLC18B1	rs9493440	0
6	SLC18B1	rs11965927	0
6	SLC18B1	rs7761365	0
6	SLC18B1	rs7765224	0
6	SLC18B1	rs6912936	0
6	SLC18B1	rs112556619	0
6	SLC18B1	rs6569851	0
6	SLC18B1	rs12201769	0
6	SLC18B1	rs73550478	0
6	SLC18B1	rs6569852	0
6	SLC18B1	rs7738256	0
6	SLC18B1	rs6927991	0
6	SLC18B1	rs6934190	0
6	SLC18B1	rs9493446	0
6	SLC18B1	rs5006218	8.63e-10
6	SLC18B1	rs12215084	0
6	SLC18B1	rs12201540	0
6	SLC18B1	rs12215486	0
6	SLC18B1	rs9483502	0
6	SLC18B1	rs55708537	0
6	SLC18B1	rs6911773	0
6	SLC18B1	rs73554430	6.42e-10
6	SLC18B1	rs12200848	0
6	SLC18B1	rs62425113	0
6	SLC18B1	rs61421874	0
6	SLC18B1	rs60062075	0
6	SLC18B1	rs56170227	0
6	SLC18B1	rs3756969	0
6	SLC18B1	rs12202302	0
6	SLC18B1	rs3778175	6.42e-10
6	SLC18B1	rs2236381	6.42e-10
6	SLC18B1	rs2236382	0
6	SLC18B1	rs9321374	6.42e-10
6	SLC18B1	rs7452703	6.42e-10
6	SLC18B1	rs6924403	0
6	SLC18B1	rs62425132	0
6	SLC18B1	rs12204693	6.42e-10
6	SLC18B1	rs7357079	1.52e-08
6	SLC18B1	rs9389035	1.52e-08
6	SLC18B1	rs62425137	1.52e-08
6	SLC18B1	rs9321376	0
6	SLC18B1	rs9321377	0
6	SLC18B1	rs1903143	0
6	SLC18B1	rs9375928	0
6	SLC18B1	rs528694	0
6	RP1-153P14.8	rs11969056	1.05e-09
6	RP1-153P14.8	rs914349	1.35e-08
6	RP1-153P14.8	rs1757180	1.05e-09
6	RP1-153P14.8	rs1757178	1.44e-08
6	RP1-153P14.8	rs11751929	1.24e-08
6	RP1-153P14.8	rs10947677	2.57e-09
6	ZNF391	rs9468064	8.83e-09
6	ZNF391	rs9461356	8.8e-09
6	ZNF391	rs9468065	5.88e-09
6	ZNF391	rs9393806	5.91e-09
6	ZNF391	rs721600	1.72e-08
6	ZNF391	rs9468069	1.35e-08
6	ZNF391	rs12374607	0
6	ZNF391	rs9468082	0
6	ZNF391	rs144248349	0
6	ZNF391	rs9461375	4.97e-10
6	ZNF391	rs6934933	0
6	ZNF391	rs9461378	0
6	ZNF391	rs12529458	0
6	ZNF391	rs10807022	1.08e-10
6	ZNF391	rs4711149	0
6	ZNF391	rs6915934	1.16e-08
6	ZNF391	rs10946913	0
6	ZNF391	rs6938943	0
6	ZNF391	rs2064220	1.74e-09
6	ZNF391	rs2064221	1.54e-10
6	ZNF391	rs6456782	3.81e-09
6	ZNF391	rs34150729	3.09e-09
6	ZNF391	rs7753569	0
6	ZNF391	rs7754086	3.92e-10
6	ZNF391	rs6456784	3.55e-10
6	ZNF391	rs13191227	6.95e-09
6	ZNF391	rs6928314	6.95e-09
6	ZNF391	rs12212288	3.05e-09
6	ZNF391	rs78518126	0
6	ZNF391	rs12205189	0
6	ZNF391	rs34071253	2.46e-09
6	ZNF391	rs11966173	4.79e-09
6	ZNF391	rs143613844	6.12e-09
6	ZNF391	rs141461091	0
6	ZNF391	rs138730669	6.12e-09
6	ZNF391	rs7747283	6.12e-09
6	ZNF391	rs7747444	6.12e-09
6	ZNF391	rs12526495	5.71e-09
6	ZNF391	rs12529840	1.29e-09
6	ZNF391	rs114654802	6.12e-09
6	ZNF391	rs6926142	0
6	ZNF391	rs2206253	6.12e-09
6	ZNF391	rs2893916	6.12e-09
6	ZNF391	rs10484396	5.93e-09
6	ZNF391	rs2206254	0
6	ZNF391	rs1569566	6.12e-09
6	ZNF391	rs979353	6.12e-09
6	ZNF391	rs979352	6.12e-09
6	ZNF391	rs6914542	1.22e-09
6	ZNF391	rs6914585	3.89e-09
6	ZNF391	rs4713098	0
6	ZNF391	rs12209905	9.48e-10
6	ZNF391	rs35716472	6.12e-09
6	ZNF391	rs12215353	0
6	ZNF391	rs4713101	6.12e-09
6	ZNF391	rs147067071	0
6	ZNF391	rs57647048	6.12e-09
6	ZNF391	rs55705181	0
6	ZNF391	rs10807023	6.12e-09
6	ZNF391	rs6914846	2.4e-09
6	ZNF391	rs7754678	1.98e-09
6	ZNF391	rs10946919	1.98e-09
6	ZNF391	rs13191474	6.21e-09
6	ZNF391	rs35394453	3.6e-09
6	ZNF391	rs13195040	3.6e-09
6	ZNF391	rs6456786	6.21e-09
6	ZNF391	rs7509	3.42e-09
6	ZNF391	rs12191649	0
6	ZNF391	rs7744110	3e-09
6	ZNF391	rs2235252	3.6e-09
6	ZNF391	rs2235254	3.6e-09
6	ZNF391	rs12529839	3.6e-09
6	ZNF391	rs764461	6.21e-09
6	ZNF391	rs10484398	1.01e-09
6	ZNF391	rs78363941	1.88e-09
6	ZNF391	rs7743443	6.28e-10
6	ZNF391	rs7743465	0
6	ZNF391	rs7748366	3.44e-09
6	ZNF391	rs72845232	4.67e-09
6	ZNF391	rs10807024	2.23e-10
6	ZNF391	rs2103557	0
6	ZNF391	rs2893918	1.82e-08
6	ZNF391	rs10807025	1.77e-08
6	ZNF391	rs9468134	1.82e-08
6	ZNF391	rs143335409	1.82e-08
6	ZNF391	rs4358616	1.82e-08
6	ZNF391	rs34613987	1.82e-08
6	ZNF391	rs141457897	1.82e-08
6	ZNF391	rs13201443	1.82e-08
6	ZNF391	rs13201965	1.82e-08
6	ZNF391	rs6920010	1.82e-08
6	ZNF391	rs6920408	1.82e-08
6	ZNF391	rs6920733	1.82e-08
6	ZNF391	rs4711153	1.82e-08
6	ZNF391	rs4713105	1.82e-08
6	ZNF391	rs2272815	2.51e-09
6	ZNF391	rs7756216	1.4e-08
6	ZNF391	rs12195783	1.16e-09
6	ZNF391	rs10452601	0
6	ZNF391	rs10456051	0
6	ZNF391	rs12206045	8.56e-09
6	STX11	rs2064249	2.51e-09
6	STX11	rs763773	5e-09
6	STX11	rs2064248	2.38e-09
6	STX11	rs11155342	4.32e-09
6	STX11	rs7752460	1.29e-08
6	RPS12	rs6569851	0
6	RPS12	rs12201769	1.92e-10
6	RPS12	rs59215803	1.92e-10
6	RPS12	rs61310652	5.85e-10
6	RPS12	rs9402455	1.92e-10
6	RPS12	rs7762248	1.92e-10
6	RPS12	rs9389033	2.17e-09
6	RPS12	rs73550478	8.09e-10
6	RPS12	rs7744961	4.29e-10
6	RPS12	rs7761207	5.24e-10
6	RPS12	rs6930703	5.24e-10
6	RPS12	rs2294761	5.24e-10
6	RPS12	rs7738256	8.18e-10
6	RPS12	rs6927991	1.71e-08
6	RPS12	rs6934190	9.3e-10
6	RPS12	rs11962883	5.24e-10
6	RPS12	rs28706652	9.5e-10
6	RPS12	rs12211701	9.5e-10
6	RPS12	rs3813347	9.5e-10
6	RPS12	rs6915168	1.04e-09
6	RPS12	rs9493443	1.31e-09
6	RPS12	rs12203977	1.71e-08
6	RPS12	rs12204027	1.71e-08
6	RPS12	rs6934161	5.84e-10
6	RPS12	rs10457593	1.71e-08
6	RPS12	rs12194802	5.24e-10
6	RPS12	rs9493444	5.24e-10
6	RPS12	rs9493445	1.71e-08
6	RPS12	rs9483502	9.24e-10
6	RPS12	rs6911773	8.36e-10
6	RPS12	rs73554430	8.27e-10
6	RPS12	rs12200848	2.19e-10
6	RPS12	rs74298526	8.27e-10
6	RPS12	rs60062075	8.27e-10
6	RPS12	rs3756968	8.27e-10
6	RPS12	rs6926466	8.27e-10
6	RPS12	rs12202302	8.27e-10
6	RPS12	rs7452703	8.67e-11
6	RPS12	rs10484628	1.55e-10
6	RPS12	rs9375922	1.31e-09
6	RPS12	rs12193918	1.69e-09
6	RPS12	rs12207260	1.35e-09
6	RPS12	rs7759900	1.69e-09
6	RPS12	rs6569859	1.69e-09
6	RPS12	rs1001018	1.69e-09
6	RPS12	rs7751359	1.69e-09
6	IRAK1BP1	rs4555886	1.28e-08
6	CENPQ	rs2229385	5.65e-09
6	SOD2	rs142354235	7.19e-09
6	SOD2	rs5746147	1.57e-09
6	SOD2	rs3798215	4.64e-09
6	SOD2	rs2855116	5.68e-09
6	SOD2	rs2758336	5.97e-09
6	SOD2	rs2842959	5.68e-09
6	SOD2	rs5746080	4.01e-09
6	SOD2	rs11757425	0
6	SOD2	rs752779	5.19e-09
6	SOD2	rs2758357	9.75e-09
6	SOD2	rs4516970	2.96e-09
6	SOD2	rs2495279	5.78e-09
6	SOD2	rs4709363	5.78e-09
6	SOD2	rs2842966	1.26e-08
6	SOD2	rs12210868	0
6	SOD2	rs9457712	2.1e-11
6	SOD2	rs1535475	8.53e-09
6	SOD2	rs78550031	8.55e-09
6	HLA-C	rs112973824	5.91e-10
6	HLA-C	rs144473273	1.39e-08
6	HLA-C	rs72854960	0
6	HLA-C	rs112761503	0
6	HLA-C	rs66509442	3.79e-10
6	HLA-C	rs115799091	6.27e-09
6	ARMC2	rs9386749	0
6	ARMC2	rs72948300	5.59e-09
6	MRPS10	rs13217993	1.05e-08
6	MRPS10	rs55828715	5.89e-09
6	MRPS10	rs4714577	1.29e-08
6	MRPS10	rs4714578	1.48e-08
6	MRPS10	rs7745194	1.29e-08
6	MRPS10	rs6907587	1.48e-08
6	BTN3A1	rs9393718	1.26e-08
6	MUT	rs6458685	9.9e-09
6	MUT	rs9463473	9.9e-09
6	MUT	rs9463474	1.05e-08
6	MUT	rs9367354	1.37e-08
6	MUT	rs9369898	9.9e-09
6	MUT	rs6921413	1.78e-08
6	MUT	rs12191171	1.78e-08
6	PEX6	rs111762254	4.35e-09
6	PEX6	rs74640815	2.07e-09
6	PEX6	rs6916678	0
6	PEX6	rs6901289	0
6	PEX6	rs73434518	0
6	PEX6	rs3805949	0
6	PEX6	rs3805948	0
6	PEX6	rs6941129	0
6	PEX6	rs3828758	0
6	PEX6	rs73434535	0
6	PEX6	rs2236355	0
6	PEX6	rs57933466	5.96e-10
6	PEX6	rs112446807	0
6	PEX6	rs61570925	0
6	PEX6	rs74323814	0
6	PEX6	rs77869593	0
6	PEX6	rs144892812	0
6	PEX6	rs7774348	0
7	TRIM4	rs2572013	1.52e-09
7	TRIM4	rs2572012	3.41e-09
7	TRIM4	rs180855609	8.57e-10
7	TRIM4	rs151012614	1.07e-09
7	TRIM4	rs143345600	1.28e-09
7	TRIM4	rs139854824	1.07e-09
7	TRIM4	rs185308056	1.61e-09
7	TRIM4	rs4727438	8.71e-11
7	TRIM4	rs182879947	8.71e-11
7	TRIM4	rs192232295	8.71e-11
7	TRIM4	rs2572011	0
7	TRIM4	rs33998596	0
7	TRIM4	rs2572005	0
7	TRIM4	rs77834981	0
7	TRIM4	rs892752	0
7	TRIM4	rs76972859	0
7	TRIM4	rs2527916	0
7	TRIM4	rs10808114	0
7	TRIM4	rs41280953	4.29e-09
7	TRIM4	rs2572000	0
7	TRIM4	rs1865472	0
7	TRIM4	rs2571993	9.89e-10
7	TRIM4	rs113352444	0
7	TRIM4	rs2527893	1.2e-08
7	TRIM4	rs6964754	5.31e-10
7	TRIM4	rs6974373	0
7	TRIM4	rs6465760	6.6e-10
7	AEBP1	rs28709043	6.6e-10
7	AEBP1	rs10228823	6.6e-10
7	AEBP1	rs6944386	0
7	AEBP1	rs28712841	5.66e-10
7	FAM188B	rs7797390	2.99e-09
7	CAV2	rs1918924	0
7	CAV2	rs144136750	0
7	CAV2	rs10237417	0
7	CAV2	rs66910042	0
7	CAV2	rs10265144	0
7	CAV2	rs56180538	0
7	CAV2	rs10215954	0
7	CAV2	rs73454998	0
7	CAV2	rs73454999	0
7	CAV2	rs13247015	0
7	CAV2	rs146720309	0
7	CAV2	rs140308206	0
7	CAV2	rs12530912	0
7	CAV2	rs66985071	0
7	CAV2	rs2402081	0
7	CAV2	rs12669740	0
7	CAV2	rs35062002	0
7	CAV2	rs12668473	0
7	CAV2	rs10281637	4.15e-09
7	CAV2	rs4236601	1.02e-08
7	CAV2	rs34678019	0
7	CAV2	rs3757733	0
7	CAV2	rs3807993	0
7	CAV2	rs10953822	0
7	CAV2	rs741869	0
7	CAV2	rs2191503	0
7	SGCE	rs7797075	0
7	SGCE	rs10233946	0
7	SGCE	rs10233956	0
7	SGCE	rs12704722	0
7	SGCE	rs10258534	0
7	SGCE	rs12534670	0
7	SGCE	rs6958295	0
7	SGCE	rs10480610	0
7	SGCE	rs10257532	0
7	SGCE	rs10250095	0
7	SGCE	rs10250478	0
7	STYXL1	rs11972240	4.56e-09
7	HIBADH	rs1851911	0
7	HIBADH	rs7803464	0
7	HIBADH	rs1005128	0
7	HIBADH	rs1524529	0
7	HIBADH	rs1986215	9e-10
7	HIBADH	rs1015265	0
7	HIBADH	rs1030003	9.01e-10
7	HIBADH	rs1524525	8.41e-10
7	HIBADH	rs58231871	7.95e-10
7	HIBADH	rs12700824	0
7	HIBADH	rs6970104	1.13e-08
7	HIBADH	rs10951174	0
7	HIBADH	rs17155537	0
7	HIBADH	rs12671723	1.16e-08
7	HIBADH	rs62454912	0
7	HIBADH	rs7804317	0
7	HIBADH	rs55738305	0
7	KLHL7-AS1	rs10239760	0
7	KLHL7-AS1	rs12539331	0
7	KLHL7-AS1	rs764534	1.1e-10
7	KLHL7-AS1	rs2068459	0
7	KLHL7-AS1	rs73272053	1.18e-10
7	KLHL7-AS1	rs1558313	0
7	KLHL7-AS1	rs11982002	1.21e-10
7	KLHL7-AS1	rs6969733	1.05e-09
7	KLHL7-AS1	rs7791200	7.38e-10
7	KLHL7-AS1	rs4559148	7.38e-10
7	KLHL7-AS1	rs6949363	0
7	KLHL7-AS1	rs955187	1.01e-09
7	KLHL7-AS1	rs1406079	1.01e-09
7	KLHL7-AS1	rs4722227	1.33e-09
7	KLHL7-AS1	rs858246	0
7	KLHL7-AS1	rs858243	0
7	KLHL7-AS1	rs1728321	0
7	KLHL7-AS1	rs858233	0
7	CASD1	rs2621208	0
7	CASD1	rs56330805	4.78e-09
7	CASD1	rs33927587	0
7	CASD1	rs10239535	0
7	CASD1	rs17321438	0
7	CCDC126	rs722294	2e-09
7	CCDC126	rs1981796	7.66e-09
7	CCDC126	rs7776862	1.05e-09
7	RBM28	rs1451006	4.32e-11
7	RBM28	rs11764840	4.44e-11
7	RBM28	rs73226665	0
7	RBM28	rs2167271	1.29e-08
7	RBM28	rs10244329	1.19e-08
7	AC005154.6	rs38463	8.72e-09
7	AC005154.6	rs4258	0
7	AC005154.6	rs57172372	0
7	AC005154.6	rs73311270	0
7	AC005154.6	rs38478	0
7	AC005154.6	rs11981518	0
7	AC005154.6	rs38483	1.76e-09
7	AC005154.6	rs16875278	3.26e-09
7	AC005154.6	rs10234545	1.58e-08
7	AC005154.6	rs2893387	3.05e-09
7	AC005154.6	rs10081369	7.04e-09
7	AC005154.6	rs9648369	7.15e-09
7	AC005154.6	rs6947108	1.82e-09
7	AC005154.6	rs12533961	7.52e-09
7	AC005154.6	rs7790500	2.55e-09
7	AC005154.6	rs2709787	2.6e-09
7	AC005154.6	rs73294416	1.04e-09
7	AC005154.6	rs6970688	2.51e-09
7	AC005154.6	rs38491	9.31e-09
7	AC005154.6	rs38492	7.26e-09
7	AC005154.6	rs38494	0
7	AC005154.6	rs6956054	0
7	COPG2	rs73158072	0
7	COPG2	rs73724350	0
7	COPG2	rs6962200	0
7	COPG2	rs113882238	2.92e-12
8	ZC2HC1A	rs2887501	1.65e-08
8	RP11-320N21.1	rs297569	0
8	PKHD1L1	rs921959	1.67e-08
8	PKHD1L1	rs13262995	1.54e-08
8	PKHD1L1	rs72684799	1.54e-08
8	PKHD1L1	rs1673400	4.1e-10
8	PKHD1L1	rs1673394	2e-09
8	PKHD1L1	rs1673393	4.18e-10
8	PKHD1L1	rs1673392	1.68e-09
8	PKHD1L1	rs1673390	1.01e-08
8	PKHD1L1	rs1457282	2.83e-09
8	PKHD1L1	rs2607635	1.01e-08
8	PKHD1L1	rs2607633	1e-08
8	PKHD1L1	rs1783166	1.7e-08
8	PKHD1L1	rs1783170	1.8e-08
8	PKHD1L1	rs2154660	3.72e-09
8	PKHD1L1	rs17377636	3.72e-09
8	PXDNL	rs10108211	4.47e-09
8	PXDNL	rs10092919	3.22e-09
8	SAMD12	rs2460980	2.31e-09
8	SAMD12	rs73321368	1.46e-09
8	SAMD12	rs56976172	6.55e-09
8	SAMD12	rs61154169	7.48e-09
8	SAMD12	rs7844783	1.1e-08
8	SAMD12	rs112951888	1.1e-08
8	SAMD12	rs73323016	1.36e-08
8	SAMD12	rs10808499	1.25e-08
8	SAMD12	rs34608755	0
8	SAMD12	rs10104977	1.26e-08
8	SAMD12	rs7822931	1.48e-08
8	XKR9	rs151063730	1.36e-08
8	XKR9	rs117824485	1.21e-08
8	SNX16	rs6999102	1.86e-09
8	SNX16	rs6983451	1.86e-09
8	SNX16	rs6983754	1.36e-09
8	SNX16	rs73696329	1.86e-09
8	SNX16	rs28464834	1.36e-09
8	SNX16	rs1452001	8.48e-10
8	SNX16	rs28675380	8.48e-10
8	SNX16	rs10106527	0
8	SNX16	rs1349579	0
8	SNX16	rs1463254	1.58e-09
8	SNX16	rs1463255	8.48e-10
8	SNX16	rs2100332	1.44e-09
8	SNX16	rs56215144	1.19e-09
8	SNX16	rs148371720	1.19e-09
8	SNX16	rs67271448	9.38e-10
8	SNX16	rs10958053	8.48e-10
8	SNX16	rs1901483	1.19e-09
8	SNX16	rs2400537	8.48e-10
8	SNX16	rs2400538	0
8	SNX16	rs75440846	8.48e-10
8	SNX16	rs6992897	1.19e-09
8	SNX16	rs765755	1.19e-09
9	2017-12-01	rs58134557	9.89e-09
9	2017-12-01	rs12376564	5.71e-09
9	2017-12-01	rs1000109	3.64e-09
9	2017-12-01	rs4978621	0
9	2017-12-01	rs7033521	5.82e-09
9	2017-12-01	rs7860900	2.09e-09
9	2017-12-01	rs12115269	2.28e-09
9	2017-12-01	rs147330559	6.99e-09
9	2017-12-01	rs12115362	6.29e-09
9	2017-12-01	rs7027882	2e-09
9	2017-12-01	rs6478152	1.47e-08
9	2017-12-01	rs4147052	1.76e-08
9	2017-12-01	rs7047372	0
9	2017-12-01	rs10982629	0
9	2017-12-01	rs10982630	0
9	2017-12-01	rs28679649	0
9	POLR1E	rs7030940	5.55e-10
9	SUSD1	rs2151556	5.34e-10
9	SUSD1	rs1105564	4.75e-10
9	SUSD1	rs1105565	4.75e-10
9	SUSD1	rs12004156	4.93e-09
9	SUSD1	rs2147265	6.52e-09
9	SUSD1	rs2281789	2.64e-09
9	SUSD1	rs56007260	0
9	BICD2	rs10820999	3e-09
9	BICD2	rs753802	1.57e-08
9	BICD2	rs10761168	3.51e-10
9	BICD2	rs12683839	1.64e-08
9	BICD2	rs118166764	9.35e-11
9	BICD2	rs10761169	4.67e-09
9	BICD2	rs191031181	1.54e-10
9	BICD2	rs2146719	9.35e-11
9	BICD2	rs2011075	4.13e-10
9	BICD2	rs62572372	2.77e-10
9	ZNF782	rs60386249	5.86e-09
9	ZNF782	rs12349952	8.47e-09
9	LINC00476	rs62559031	0
9	LINC00476	rs112664780	0
9	LINC00476	rs16910298	0
9	LINC00476	rs60399336	0
9	LINC00476	rs17394881	0
9	LINC00476	rs78124555	0
9	LINC00476	rs2069053	0
9	LINC00476	rs12004422	0
9	LINC00476	rs689697	0
9	LINC00476	rs7868270	0
9	LINC00476	rs56678652	1.15e-08
9	LINC00476	rs62559057	1.22e-09
9	LINC00476	rs75514263	0
9	LINC00476	rs624075	1.3e-09
9	LINC00476	rs12345187	1.16e-09
9	LINC00476	rs4144585	6.14e-09
9	LINC00476	rs78712511	1.37e-09
9	LINC00476	rs11790370	1.72e-09
9	LINC00476	rs11794391	1.15e-09
9	LINC00476	rs2274654	1.22e-09
9	LINC00476	rs10760675	0
9	LINC00476	rs79544169	0
9	LINC00476	rs62562981	0
9	LINC00476	rs79634025	1.36e-09
9	LINC00476	rs682682	1.44e-09
9	LINC00476	rs583716	0
9	LINC00476	rs10819650	0
9	LINC00476	rs585223	1.05e-09
9	LINC00476	rs689979	1.16e-09
9	LINC00476	rs10819663	1.16e-09
9	LINC00476	rs11794054	1.16e-09
9	LINC00476	rs689761	0
9	GKAP1	rs2811918	0
9	GKAP1	rs1052690	1.22e-09
9	GKAP1	rs2781007	9.68e-10
9	GKAP1	rs10868036	1.16e-09
9	GKAP1	rs1360685	0
9	GKAP1	rs13301956	0
9	GKAP1	rs2811926	0
9	GKAP1	rs2781006	0
9	GKAP1	rs2781005	3.24e-09
9	GKAP1	rs2781003	7.64e-09
9	GKAP1	rs2781001	9.3e-09
9	NUDT2	rs10758250	0
9	NUDT2	rs2380927	7.37e-09
9	NUDT2	rs2380928	0
9	NUDT2	rs10972038	0
9	NUDT2	rs7028914	0
9	NUDT2	rs10814090	0
9	NUDT2	rs10814091	3.79e-09
9	NUDT2	rs1337591	0
9	NUDT2	rs2380929	0
9	NUDT2	rs11790773	0
9	NUDT2	rs2210390	0
9	NUDT2	rs11795349	0
9	NUDT2	rs10758251	3.79e-09
9	NUDT2	rs10972040	0
9	NUDT2	rs10814093	0
9	NUDT2	rs11792590	2.76e-09
9	NUDT2	rs35227704	0
9	NUDT2	rs12377295	0
9	NUDT2	rs13290520	0
9	NUDT2	rs12376394	0
9	NUDT2	rs4242692	8.69e-09
9	NUDT2	rs7039474	3e-09
9	NUDT2	rs4480190	0
9	NUDT2	rs10972043	0
9	NUDT2	rs4879773	0
9	NUDT2	rs7862080	0
9	NUDT2	rs7042547	0
9	NUDT2	rs7047723	0
9	NUDT2	rs10814094	4.64e-09
9	NUDT2	rs7029398	1.52e-09
9	NUDT2	rs12375518	0
9	NUDT2	rs60277674	0
9	NUDT2	rs10972057	0
9	NUDT2	rs7853609	0
9	NUDT2	rs72733122	0
9	NUDT2	rs10814098	0
9	NUDT2	rs10814099	0
9	NUDT2	rs2039343	0
9	NUDT2	rs16935533	0
9	NUDT2	rs7875342	0
9	NUDT2	rs16924260	0
9	NUDT2	rs72733125	0
9	NUDT2	rs11787826	0
9	NUDT2	rs7039222	0
9	NUDT2	rs4879775	0
9	NUDT2	rs10972063	0
9	NUDT2	rs10972064	7.99e-10
9	NUDT2	rs55852427	0
9	NUDT2	rs10972066	0
9	NUDT2	rs10814104	0
9	NUDT2	rs4515642	0
9	NUDT2	rs2381117	0
9	NUDT2	rs7020234	0
9	NUDT2	rs3933343	0
9	NUDT2	rs4879785	1.76e-08
9	NUDT2	rs1002352	0
9	NUDT2	rs2890586	4.83e-09
9	NUDT2	rs12551491	0
9	NUDT2	rs41274849	0
9	NUDT2	rs10115705	0
9	NUDT2	rs12376650	0
9	NUDT2	rs10116555	0
9	NUDT2	rs946847	8.99e-11
9	NUDT2	rs10120773	0
9	NUDT2	rs10972096	0
9	NUDT2	rs3931574	0
9	NUDT2	rs113390101	0
9	NUDT2	rs111588585	0
9	NUDT2	rs12379769	0
9	NUDT2	rs17352376	0
9	NUDT2	rs7031766	7.45e-10
9	NUDT2	rs7032433	0
9	NUDT2	rs56061386	0
9	NUDT2	rs10972102	0
9	NUDT2	rs10972105	6.82e-09
9	NUDT2	rs113205992	0
10	SFXN2	rs4418737	1.1e-09
10	SFXN2	rs10786708	1.09e-09
10	SFXN2	rs7092340	1.49e-09
10	SFXN2	rs72845847	1.02e-09
10	SFXN2	rs7909612	2.95e-09
10	STOX1	rs61869874	8.95e-09
10	STOX1	rs1163148	2.35e-09
10	STOX1	rs1163143	1.37e-08
10	STOX1	rs2454315	8.59e-09
10	STOX1	rs3104455	8.59e-09
10	STOX1	rs56047151	1.58e-08
10	STOX1	rs7080583	4.58e-09
10	STOX1	rs7080735	2.72e-09
10	STOX1	rs7903209	3.62e-10
10	STOX1	rs4746798	1.03e-09
10	STOX1	rs10823264	6.6e-09
10	STOX1	rs2394496	2.87e-10
10	STOX1	rs7080377	1.27e-08
10	STOX1	rs6480369	5.61e-09
10	STOX1	rs17470673	7.37e-09
10	STOX1	rs35086750	1.15e-08
10	STOX1	rs17555735	1.25e-08
10	STOX1	rs36001183	1.56e-08
10	STOX1	rs36085789	1.12e-08
10	STOX1	rs139083563	1.41e-08
10	STOX1	rs7901402	1.41e-08
10	STOX1	rs10823269	8.74e-09
10	STOX1	rs113243199	1.91e-09
10	STOX1	rs11497989	1.91e-09
10	STOX1	rs10740314	6.55e-10
10	STOX1	rs34040188	0
10	IFIT5	rs11203119	0
10	IFIT5	rs10887959	0
10	IFIT5	rs304429	4.96e-10
10	IFIT5	rs992759	3.19e-09
10	RRP12	rs11189119	0
10	DHX32	rs12359733	5.65e-09
10	DHX32	rs2366341	6.79e-09
10	DHX32	rs10901493	7.29e-09
10	DHX32	rs10794047	7.29e-09
10	DHX32	rs10901494	7.51e-09
10	DHX32	rs10794049	8.13e-09
10	DHX32	rs2138277	6.88e-09
10	PLEKHA1	rs952508	1.55e-08
10	PPA1	rs16927415	2.16e-09
11	LDHC	rs11024693	1.79e-08
11	MRPL21	rs598255	6.72e-09
11	MRPL21	rs500314	6.72e-09
11	MRPL21	rs4378405	8.07e-09
11	MRPL21	rs34797025	0
11	MRPL21	rs559032	5.7e-09
11	MRPL21	rs61887157	3.09e-09
11	MRPL21	rs7120330	0
11	MRPL21	rs664312	0
11	MRPL21	rs516425	3.29e-09
11	MRPL21	rs12420420	3.09e-09
11	MRPL21	rs6591361	3.31e-09
11	MRPL21	rs11600392	0
11	MRPL21	rs10896386	0
11	MRPL21	rs7106916	0
11	MRPL21	rs4930253	3.09e-09
11	MRPL21	rs61887888	0
11	MRPL21	rs12363126	0
11	MRPL21	rs12363465	0
11	MRPL21	rs7940105	0
11	MRPL21	rs12291142	0
11	MRPL21	rs34758042	0
11	MRPL21	rs11228427	0
11	MRPL21	rs7946176	0
11	MRPL21	rs4244843	0
11	MRPL21	rs4930634	0
11	MRPL21	rs10896390	0
11	MRPL21	rs2096777	0
11	POLD3	rs563722	5.68e-09
11	POLD3	rs66959329	0
11	POLD3	rs4363632	0
11	POLD3	rs621857	0
11	POLD3	rs670722	0
11	POLD3	rs2509535	0
11	POLD3	rs642500	0
11	POLD3	rs520837	0
11	POLD3	rs515589	5.68e-09
11	POLD3	rs484447	0
11	POLD3	rs621109	0
11	SAA2	rs146318704	1.97e-09
11	SAA2	rs12421719	1.13e-09
11	RP11-705O3.1	rs582374	5.54e-10
11	RP11-705O3.1	rs592369	5.54e-10
11	XRRA1	rs2298746	5.58e-09
11	XRRA1	rs11604372	1.03e-08
11	XRRA1	rs568558	1.03e-08
11	XRRA1	rs629191	1.35e-10
11	XRRA1	rs629573	1.35e-10
11	XRRA1	rs688665	1.32e-09
11	XRRA1	rs544115	2.2e-09
11	AMOTL1	rs60378555	5.24e-09
11	ASRGL1	rs11231029	1.18e-08
11	ASRGL1	rs2463829	4.89e-09
11	ASRGL1	rs10897255	3.39e-10
11	ASRGL1	rs2513072	1.12e-08
11	ASRGL1	rs2246925	1.12e-08
11	ASRGL1	rs2277281	1.25e-08
11	ASRGL1	rs118049526	4.69e-09
11	ASRGL1	rs10897261	2.6e-09
11	ASRGL1	rs11231042	1.12e-08
11	ASRGL1	rs1881535	2.67e-09
11	ASRGL1	rs11231053	2.83e-09
11	ASRGL1	rs11231055	2.67e-09
11	TRIM44	rs1374493	3.67e-09
11	TRIM44	rs1348879	0
11	TIMM10	rs2649645	9.28e-09
11	TIMM10	rs2848633	2.06e-09
11	TIMM10	rs2729358	3.89e-09
11	TIMM10	rs7940223	0
11	TIMM10	rs11603020	0
11	TIMM10	rs11229066	0
11	TIMM10	rs11229067	0
11	TIMM10	rs78624400	0
11	TIMM10	rs138770460	0
11	TIMM10	rs2508443	0
11	PAX6	rs2032490	0
11	PAX6	rs1016934	6.38e-10
11	PAX6	rs6484530	3.92e-10
11	PAX6	rs7944018	0
11	PAX6	rs6484533	9.62e-10
11	PAX6	rs11031464	4.15e-10
11	PAX6	rs10767904	6.23e-10
11	PAX6	rs7948834	0
11	PAX6	rs3026411	3.68e-09
11	PAX6	rs2177482	8.91e-09
11	PAX6	rs3026390	5.18e-09
11	PAX6	rs1806157	0
11	PAX6	rs1806156	1.47e-08
11	PAX6	rs584762	5.18e-09
11	PAX6	rs7944459	8.91e-09
11	PAX6	rs676868	0
11	PAX6	rs10767905	9.62e-09
11	PAX6	rs7935771	4e-09
11	PAX6	rs1404047	3.06e-09
11	PAX6	rs1404046	0
11	PAX6	rs11604492	3.5e-10
12	MMAB	rs874170	1.52e-09
12	PPP1R1A	rs7308435	1.15e-08
12	TAPBPL	rs7976498	1.08e-09
12	GS1-410F4.2	rs10878705	4.33e-09
12	GS1-410F4.2	rs11176967	5.76e-09
12	GS1-410F4.2	rs10784662	5.76e-09
12	GS1-410F4.2	rs1905452	1.65e-08
12	GS1-410F4.2	rs10735944	1.8e-08
12	RP13-735L24.1	rs7959473	1.04e-08
12	RP13-735L24.1	rs4141479	5.77e-09
12	RP13-735L24.1	rs34181517	1.46e-08
12	RP13-735L24.1	rs9788250	0
12	RP13-735L24.1	rs11050287	2.19e-09
12	RP13-735L24.1	rs2003610	1.24e-09
12	RP13-735L24.1	rs7295431	1.84e-09
12	RP13-735L24.1	rs10843459	1.69e-09
12	RP13-735L24.1	rs9668938	0
12	RP13-735L24.1	rs55693818	0
12	RP13-735L24.1	rs11050527	0
12	RP13-735L24.1	rs1549434	0
[truncated: 1,436 more rows]
