# Supplementary material for: Detecting epistasis with the marginal epistasis test in genetic mapping studies of quantitative traits
Source: PLoS Genet. 2017 Jul 26;13(7):e1006869. doi: 10.1371/journal.pgen.1006869 (PMC5550000; doi:10.1371/journal.pgen.1006869)
Supplement: S9 Table — Strong significance of association for a particular SNP or locus was determined by using a gene specific Bonferroni-corrected significance p-value threshold P = 0.05/∑i si, where si is the number of cis-SNPs for gene i. Also listed are the corresponding genes whose expressions are associated. (XLSX) [file pgen.1006869.s034.xlsx]

## Sheet: Table_S4
S9 Table: Significant marginal epistatic QTL (mepiQTL) in the GEUVADIS data set using the genome-wide genetic relatedness matrix, after correcting for residual population stratification
Chromosome	Gene Name	mepiQTL	Marginal Epistatic P-value
1	AMIGO1	rs553689	1.09e-08
1	AMIGO1	rs2781556	1.08e-08
1	CCDC163P	rs1974271	0
1	CCDC163P	rs882803	1.18e-09
1	CCDC163P	rs2356561	1.18e-09
1	CCDC163P	rs2356560	1.18e-09
1	CCDC163P	rs10736426	1.18e-09
1	CCDC163P	rs10789466	3.08e-09
1	CCDC163P	rs7536557	1.49e-09
1	CCDC163P	rs7522705	1.49e-09
1	CCDC163P	rs4660872	3.72e-09
1	CCDC163P	rs9725380	2.2e-09
1	CCDC163P	rs9803979	1.56e-09
1	CCDC163P	rs2356555	1.98e-09
1	CCDC163P	rs6429569	1.49e-09
1	KIAA1383	rs6686747	1.36e-08
1	FLVCR1-AS1	rs4951638	1.99e-09
1	FLVCR1-AS1	rs6693311	1.99e-09
1	FLVCR1-AS1	rs10863995	1.26e-08
1	FLVCR1-AS1	rs12722742	2.27e-09
1	FLVCR1-AS1	rs10863998	1.6e-09
1	FLVCR1-AS1	rs12064985	1.21e-09
1	FLVCR1-AS1	rs12097897	1.02e-08
1	FLVCR1-AS1	rs10494955	1.21e-09
1	FLVCR1-AS1	rs12126017	1.02e-08
1	FLVCR1-AS1	rs12734543	1.21e-09
1	FLVCR1-AS1	rs10779584	0
1	FLVCR1-AS1	rs61832055	0
1	FLVCR1-AS1	rs10746438	0
1	FLVCR1-AS1	rs10864005	0
1	FLVCR1-AS1	rs10864006	5.13e-10
1	FLVCR1-AS1	rs11120042	7.14e-10
1	FLVCR1-AS1	rs12140831	5.13e-10
1	FLVCR1-AS1	rs7544567	1.55e-09
1	FLVCR1-AS1	rs7544645	1.55e-09
1	FLVCR1-AS1	rs2279692	0
1	FLVCR1-AS1	rs1047881	5.25e-10
1	FLVCR1-AS1	rs2220949	5.25e-10
1	FLVCR1-AS1	rs2201602	5.04e-10
1	FLVCR1-AS1	rs12023052	0
1	FLVCR1-AS1	rs3768551	1.21e-08
1	FLVCR1-AS1	rs3768550	7.63e-10
1	FLVCR1-AS1	rs12118361	5.25e-10
1	FLVCR1-AS1	rs11120049	0
1	FLVCR1-AS1	rs10864009	5.25e-10
1	FLVCR1-AS1	rs10779585	5.25e-10
1	FLVCR1-AS1	rs10779586	5.25e-10
1	FLVCR1-AS1	rs10864010	0
1	FLVCR1-AS1	rs10779587	5.25e-10
1	FLVCR1-AS1	rs6697428	5.25e-10
1	FLVCR1-AS1	rs1874416	5.28e-10
1	FLVCR1-AS1	rs1874417	3.23e-09
1	FLVCR1-AS1	rs963328	0
1	FLVCR1-AS1	rs10779588	0
1	FLVCR1-AS1	rs10779589	5.65e-11
1	FLVCR1-AS1	rs9787376	8.79e-10
1	FLVCR1-AS1	rs11120050	1.46e-08
1	FLVCR1-AS1	rs10864015	5.25e-10
1	FLVCR1-AS1	rs10864016	1.31e-10
1	FLVCR1-AS1	rs10864018	5.25e-10
1	FLVCR1-AS1	rs6664909	5.25e-10
1	FLVCR1-AS1	rs6685877	0
1	FLVCR1-AS1	rs4951644	0
1	FLVCR1-AS1	rs4951465	5.28e-10
1	FLVCR1-AS1	rs4951645	5.25e-10
1	FLVCR1-AS1	rs6659996	5.25e-10
1	FLVCR1-AS1	rs10864020	5.25e-10
1	FLVCR1-AS1	rs12122682	5.25e-10
1	FLVCR1-AS1	rs11120053	5.25e-10
1	FLVCR1-AS1	rs12722933	1.16e-09
1	FLVCR1-AS1	rs12123978	0
1	FLVCR1-AS1	rs6703156	3.2e-10
1	FLVCR1-AS1	rs10779590	5.25e-10
1	FLVCR1-AS1	rs10746439	6.64e-10
1	FLVCR1-AS1	rs11120054	5.81e-10
1	FLVCR1-AS1	rs12136117	0
1	FLVCR1-AS1	rs11120056	5.25e-10
1	FLVCR1-AS1	rs12069595	5.25e-10
1	FLVCR1-AS1	rs7516718	5.25e-10
1	FLVCR1-AS1	rs7528505	0
1	FLVCR1-AS1	rs7516817	1.22e-09
1	FLVCR1-AS1	rs7538797	1.97e-09
1	FLVCR1-AS1	rs7531073	9.91e-09
1	FLVCR1-AS1	rs11120057	9.92e-10
1	FLVCR1-AS1	rs12735221	5.25e-10
1	FLVCR1-AS1	rs12756625	8.98e-10
1	FLVCR1-AS1	rs10779591	5.25e-10
1	FLVCR1-AS1	rs10779592	1.24e-09
1	FLVCR1-AS1	rs10779593	1.81e-09
1	FLVCR1-AS1	rs7534973	5.25e-10
1	FLVCR1-AS1	rs6540769	0
1	FLVCR1-AS1	rs6666167	0
1	FLVCR1-AS1	rs6666356	5.25e-10
1	FLVCR1-AS1	rs6666368	5.25e-10
1	FLVCR1-AS1	rs7512393	0
1	FLVCR1-AS1	rs12744746	5.25e-10
1	FLVCR1-AS1	rs12731517	5.25e-10
1	FLVCR1-AS1	rs12125982	0
1	FLVCR1-AS1	rs11803450	0
1	FLVCR1-AS1	rs11808574	5.25e-10
1	FLVCR1-AS1	rs7519166	5.25e-10
1	FLVCR1-AS1	rs1472342	5.25e-10
1	FLVCR1-AS1	rs7536716	5.25e-10
1	FLVCR1-AS1	rs7522693	5.25e-10
1	FLVCR1-AS1	rs7522877	6.72e-10
1	FLVCR1-AS1	rs12043852	0
1	FLVCR1-AS1	rs11120059	5.25e-10
1	FLVCR1-AS1	rs2291773	5.25e-10
1	FLVCR1-AS1	rs10864022	5.25e-10
1	FLVCR1-AS1	rs11120060	5.25e-10
1	FLVCR1-AS1	rs2047287	1.08e-08
1	FLVCR1-AS1	rs12404754	3.9e-10
1	FLVCR1-AS1	rs10864023	3.9e-10
1	FLVCR1-AS1	rs1587175	3.9e-10
1	FLVCR1-AS1	rs2359325	3.9e-10
1	FLVCR1-AS1	rs12755947	3.9e-10
1	FLVCR1-AS1	rs12405293	3.9e-10
1	FLVCR1-AS1	rs3207090	3.9e-10
1	FLVCR1-AS1	rs12567976	3.9e-10
1	FLVCR1-AS1	rs10864027	3.9e-10
1	FLVCR1-AS1	rs11586464	0
1	FLVCR1-AS1	rs11576299	1.33e-09
1	FLVCR1-AS1	rs4951474	0
1	FLVCR1-AS1	rs12140722	1.26e-10
1	FLVCR1-AS1	rs12140754	1.02e-10
1	FLVCR1-AS1	rs4951655	1.54e-09
1	FLVCR1-AS1	rs870547	1.06e-09
1	FLVCR1-AS1	rs6679848	1.18e-10
1	FLVCR1-AS1	rs6679938	1.18e-10
1	FLVCR1-AS1	rs6679951	1.18e-10
1	FLVCR1-AS1	rs871767	1.58e-10
1	FLVCR1-AS1	rs3816952	0
1	FLVCR1-AS1	rs3816953	0
1	FLVCR1-AS1	rs3816957	1.3e-10
1	FLVCR1-AS1	rs11120067	1.18e-10
1	FLVCR1-AS1	rs7523310	2.01e-09
1	FLVCR1-AS1	rs7523329	1.3e-10
1	FLVCR1-AS1	rs7533476	0
1	FLVCR1-AS1	rs6656128	0
1	METTL18	rs74122419	0
1	METTL18	rs12131357	0
1	C1orf216	rs574384	4.38e-10
1	C1orf216	rs676614	4.82e-10
1	C1orf216	rs665046	5.5e-10
1	C1orf216	rs960628	6.04e-10
1	C1orf216	rs4652889	6.18e-09
1	C1orf216	rs11580984	1.23e-09
1	C1orf216	rs4653147	3.62e-09
1	C1orf216	rs6425954	1.52e-08
1	C1orf216	rs577483	1.52e-08
1	C1orf216	rs535638	1.52e-08
1	C1orf216	rs626953	3.42e-09
1	C1orf216	rs641130	1.56e-08
1	C1orf216	rs11264206	1.52e-08
1	C1orf216	rs538605	1.27e-09
1	C1orf216	rs12037102	3.21e-09
1	C1orf216	rs727005	9.84e-09
1	C1orf216	rs11264213	7.4e-10
1	GBP3	rs61798920	0
1	GBP3	rs10922563	4.77e-09
1	GBP3	rs7520950	4.2e-09
1	QSOX1	rs11126	1.65e-10
1	QSOX1	rs10798741	3.17e-10
1	QSOX1	rs2319651	1.65e-10
1	RWDD3	rs933107	0
1	RWDD3	rs11165339	0
1	RWDD3	rs146672728	1.11e-09
1	RWDD3	rs10747468	0
1	RWDD3	rs6678964	0
1	RWDD3	rs6671200	0
1	RWDD3	rs640527	0
1	LINC00339	rs10917131	9.19e-10
2	VAMP5	rs28800839	1.48e-08
2	VAMP5	rs13408713	1.82e-08
2	PASK	rs10190912	1.02e-09
2	PASK	rs6437238	6.96e-10
2	PASK	rs2240540	7.87e-10
2	PASK	rs7602738	1.21e-09
2	PASK	rs7603083	1.15e-09
2	PASK	rs13389065	7.87e-10
2	PASK	rs7579351	7.87e-10
2	PASK	rs7579568	7.87e-10
2	PASK	rs13417547	7.87e-10
2	PASK	rs3815295	7.87e-10
2	PASK	rs2871622	7.87e-10
2	PASK	rs3815298	7.87e-10
2	PASK	rs3815299	7.87e-10
2	PASK	rs2310873	7.87e-10
2	PASK	rs2871621	7.87e-10
2	PASK	rs2310872	1.83e-09
2	PASK	rs2310871	7.87e-10
2	PASK	rs2871620	7.87e-10
2	PASK	rs10200555	7.87e-10
2	PASK	rs7569916	0
2	PASK	rs6437240	0
2	PASK	rs2041084	0
2	PASK	rs2041085	0
2	PASK	rs2302048	0
2	PASK	rs73011824	0
2	PASK	rs2240541	0
2	MFSD6	rs4853713	0
2	MFSD6	rs10179262	6.1e-10
2	RALB	rs13412677	1.25e-09
2	RALB	rs3931844	1.25e-09
2	RALB	rs3931843	1.25e-09
2	CFLAR	rs12620435	2.99e-09
2	CFLAR	rs55953858	6e-10
2	FAM136A	rs113280398	2.22e-09
2	FAM136A	rs113005557	2.22e-09
2	FAM136A	rs2706767	1.4e-08
2	FAM136A	rs17005420	2.1e-09
2	FAM136A	rs72841154	2.22e-09
2	FAM136A	rs113169655	5.79e-10
2	FAM136A	rs77060408	3.48e-09
2	FAM136A	rs2592183	1.35e-09
2	FAM136A	rs34015333	1.43e-09
2	FAM136A	rs55992419	1.43e-09
2	FAM136A	rs62151217	1.97e-09
2	FAM136A	rs6546583	1.58e-09
2	FAM136A	rs6725960	4.14e-09
2	FAM136A	rs2618228	4.98e-09
2	FAM136A	rs2618234	1.24e-09
2	FAM136A	rs1382457	5.53e-09
2	FAM136A	rs2860450	2.43e-09
2	FAM136A	rs4852499	7.5e-09
2	FAM136A	rs11693358	1.5e-08
2	FAM136A	rs4852505	2.64e-09
2	DYNC2LI1	rs12465786	2.93e-09
2	DYNC2LI1	rs58382159	2.34e-09
2	DYNC2LI1	rs17031365	2.33e-09
2	DYNC2LI1	rs4953011	4.28e-09
2	DYNC2LI1	rs10165660	0
2	AFTPH	rs7558252	1.5e-08
2	AFTPH	rs1978404	1.5e-08
2	AFTPH	rs6742447	1.5e-08
2	MYO3B	rs1991131	0
2	AC104135.3	rs2087172	2.57e-09
2	AC104135.3	rs10184149	0
2	AC104135.3	rs6546943	0
2	AC104135.3	rs4366930	0
2	AC104135.3	rs62148891	1.61e-09
2	AC079922.3	rs13025131	0
2	AC079922.3	rs17587297	0
2	AC079922.3	rs4849089	0
2	AC104653.1	rs4544443	0
2	AC104653.1	rs10210927	0
2	AC104653.1	rs60060801	0
2	AC104653.1	rs12475444	0
2	AC104653.1	rs61050591	0
2	AC104653.1	rs4411702	0
2	AC104653.1	rs11676646	0
2	AC104653.1	rs10185135	0
2	AC104653.1	rs4292101	0
2	AC104653.1	rs10209659	0
2	AC104653.1	rs10175154	1.35e-08
2	AC104653.1	rs4849285	0
2	AC104653.1	rs4849287	0
2	AC104653.1	rs11685296	0
2	AC104653.1	rs11675908	0
2	AC104653.1	rs4849288	0
2	AC104653.1	rs34169450	0
2	AC104653.1	rs62170159	0
2	AC104653.1	rs9646927	9.24e-10
2	AC104653.1	rs79238088	0
2	AC104653.1	rs10187590	0
2	AC104653.1	rs4849289	0
2	AC104653.1	rs7573285	0
2	AC104653.1	rs11691664	0
2	AC104653.1	rs10211038	0
2	AC104653.1	rs4849291	0
2	AC104653.1	rs62171761	0
2	AC104653.1	rs62171763	0
2	AC104653.1	rs71416564	0
2	AC104653.1	rs74182871	0
2	AC104653.1	rs4241125	0
2	AC104653.1	rs12472250	0
2	AC104653.1	rs11678478	1.33e-08
2	AC104653.1	rs10192513	8.11e-09
2	AC104653.1	rs62171766	0
2	AC104653.1	rs12995005	0
2	AC104653.1	rs12466566	0
2	AC104653.1	rs17045321	0
2	AC104653.1	rs7595941	0
2	AC104653.1	rs1504042	0
2	AC104653.1	rs13036249	0
2	AC104653.1	rs13011246	0
2	AC104653.1	rs7603501	0
2	AC104653.1	rs10177263	0
2	AC104653.1	rs62169890	0
2	AC104653.1	rs6710525	8.33e-10
2	AC073043.2	rs12615435	7.32e-09
2	MYO1B	rs1840377	1.4e-08
2	PPIL3	rs4381763	0
2	PPIL3	rs10172647	0
2	PPIL3	rs6754564	0
2	PPIL3	rs2307358	0
2	PPIL3	rs2307362	1.1e-08
2	PPIL3	rs16835779	0
2	PPIL3	rs10205561	0
2	PPIL3	rs68133847	0
2	PPIL3	rs16836158	0
2	PPIL3	rs16836160	0
2	PPIL3	rs2307357	0
2	PPIL3	rs3087357	7.74e-11
2	PPIL3	rs874358	2.24e-09
2	PPIL3	rs13409427	1.02e-08
2	CCDC85A	rs1560627	0
3	ULK4	rs3890604	0
3	ULK4	rs1125203	1.71e-09
3	ULK4	rs9825741	0
3	ULK4	rs9863915	0
3	ULK4	rs9826058	0
3	ULK4	rs9864217	0
3	ULK4	rs9864331	0
3	ULK4	rs17060961	0
3	ULK4	rs9874975	0
3	ULK4	rs7651190	0
3	ULK4	rs9882329	0
3	ULK4	rs6801343	0
3	ULK4	rs28755797	0
3	ULK4	rs9854833	0
3	ULK4	rs6599175	0
3	ULK4	rs73069394	0
3	ULK4	rs6599176	0
3	ULK4	rs17061431	0
3	ULK4	rs9868066	0
3	ULK4	rs7650227	0
3	ULK4	rs73071304	0
3	ULK4	rs57479675	0
3	ULK4	rs7616123	0
3	ULK4	rs9311288	3.72e-09
3	ULK4	rs9854838	0
3	ULK4	rs73071315	0
3	ULK4	rs17280777	0
3	ULK4	rs73071329	0
3	ULK4	rs17280952	0
3	ULK4	rs59432762	0
3	ULK4	rs7631914	5.73e-10
3	ULK4	rs140636649	5.19e-10
3	ULK4	rs141952474	0
3	ULK4	rs113722150	0
3	ULK4	rs17281182	7.61e-09
3	ULK4	rs9875107	0
3	ULK4	rs73071337	0
3	ULK4	rs9842261	0
3	ULK4	rs114034165	0
3	ULK4	rs76966288	0
3	ULK4	rs73071343	0
3	ULK4	rs58442057	0
3	ULK4	rs73071354	0
3	ULK4	rs73073326	0
3	ULK4	rs73828283	0
3	ULK4	rs112265441	0
3	ULK4	rs73073342	0
3	ULK4	rs4513427	6.14e-10
3	ULK4	rs17215883	0
3	ULK4	rs73073361	0
3	ULK4	rs143787364	3.04e-10
3	ULK4	rs56183581	5.2e-09
3	ULK4	rs9845759	0
3	ULK4	rs73077359	0
3	ULK4	rs60943892	0
3	ULK4	rs73077373	0
3	ULK4	rs7648578	0
3	ULK4	rs9856088	0
3	ULK4	rs9818169	4.49e-09
3	ULK4	rs17063584	4.49e-09
3	ULK4	rs17063599	4.49e-09
3	ULK4	rs12639255	4.49e-09
3	ULK4	rs6783001	4.49e-09
3	ULK4	rs6795797	4.49e-09
3	ULK4	rs73079307	0
3	ULK4	rs1564716	0
3	ULK4	rs2128835	2.87e-09
3	ULK4	rs17063649	4.49e-09
3	ULK4	rs28733681	6.39e-09
3	ULK4	rs17063653	4.49e-09
3	ULK4	rs73079316	4.49e-09
3	ULK4	rs73079321	9.5e-09
3	ULK4	rs112059754	4.13e-09
3	ULK4	rs139008295	4.13e-09
3	ULK4	rs142638294	3.33e-09
3	ULK4	rs73079325	8.52e-09
3	ULK4	rs73830511	4.81e-10
3	ULK4	rs73079327	1.7e-08
3	ULK4	rs6790732	4.13e-09
3	ULK4	rs6768128	0
3	ULK4	rs6793520	0
3	ULK4	rs6768438	4.49e-09
3	ULK4	rs6768563	4.49e-09
3	ULK4	rs142608363	0
3	ULK4	rs141866589	4.13e-09
3	ULK4	rs143271155	2.13e-12
3	ULK4	rs148269388	2.92e-10
3	ULK4	rs146835045	2.79e-09
3	ULK4	rs148932987	9.78e-10
3	ULK4	rs144262279	0
3	ULK4	rs145897424	8.89e-10
3	ULK4	rs113416896	8.22e-09
3	ULK4	rs9816772	8.74e-10
3	ULK4	rs113213296	9.2e-10
3	ULK4	rs7616844	0
3	ULK4	rs9810804	0
3	ULK4	rs9868670	2.81e-09
3	ULK4	rs7624372	0
3	ULK4	rs9810731	0
3	ULK4	rs9810865	0
3	ULK4	rs144872025	0
3	ULK4	rs114714860	0
3	ULK4	rs113471865	9.16e-10
3	ULK4	rs144523572	0
3	ULK4	rs56121764	0
3	ULK4	rs9873207	0
3	ULK4	rs56036624	0
3	ULK4	rs11928580	1.62e-09
3	ULK4	rs11917248	0
3	ULK4	rs17216919	0
3	ULK4	rs28702390	0
3	ULK4	rs17064124	0
3	ULK4	rs9854954	0
3	ULK4	rs57653201	0
3	ULK4	rs145238921	0
3	ULK4	rs9846634	0
3	ULK4	rs1016669	0
3	ULK4	rs73081335	0
3	ULK4	rs57162396	0
3	ULK4	rs6763829	0
3	ULK4	rs35167597	0
3	ULK4	rs73081341	1.42e-09
3	ULK4	rs1716674	0
3	ULK4	rs1716676	7.15e-10
3	ULK4	rs9832548	7.15e-10
3	ULK4	rs73081347	6.99e-10
3	ULK4	rs1717031	0
3	ULK4	rs2625668	5.24e-10
3	ULK4	rs1613759	5.24e-10
3	ULK4	rs1615543	8.37e-10
3	ULK4	rs73081353	7.52e-10
3	ULK4	rs1716668	5.24e-10
3	ULK4	rs59138513	5.24e-10
3	ULK4	rs9874513	0
3	ULK4	rs73081364	0
3	ULK4	rs1619558	7.6e-10
3	ULK4	rs17283243	5.24e-10
3	ULK4	rs2683696	5.24e-10
3	ULK4	rs13325965	0
3	ULK4	rs1717017	0
3	ULK4	rs1717014	5.24e-10
3	ULK4	rs1716657	5.24e-10
3	ULK4	rs9839213	5.24e-10
3	ULK4	rs10865914	9.65e-10
3	ULK4	rs6794477	0
3	ULK4	rs73081383	5.24e-10
3	ULK4	rs9830599	5.24e-10
3	ULK4	rs61661916	0
3	ULK4	rs73081392	5.7e-10
3	ULK4	rs1716994	5.7e-10
3	ULK4	rs75304351	0
3	ULK4	rs17283677	5.7e-10
3	ULK4	rs73083329	5.7e-10
3	ULK4	rs1629462	5.7e-10
3	ULK4	rs73083333	3.57e-09
3	ULK4	rs9839101	3.57e-09
3	ULK4	rs9839491	0
3	ULK4	rs56167033	0
3	ULK4	rs4973992	2.13e-09
3	ULK4	rs1717000	0
3	ULK4	rs73087368	0
3	ULK4	rs4973995	0
3	ULK4	rs1717002	5.11e-10
3	ULK4	rs73087378	0
3	ULK4	rs1717003	0
3	ULK4	rs74371586	0
3	ULK4	rs1716697	4.91e-10
3	ULK4	rs17218103	0
3	ULK4	rs1613233	5.14e-10
3	ULK4	rs77778906	0
3	ULK4	rs1717010	0
3	ULK4	rs1717012	4.91e-10
3	ULK4	rs78342280	1.14e-08
3	ULK4	rs59146151	0
3	ULK4	rs111277902	1.29e-09
3	ULK4	rs113528686	6.38e-10
3	ULK4	rs11711210	0
3	ULK4	rs13088523	4.91e-10
3	ULK4	rs4547673	3.05e-10
3	ULK4	rs1628874	5.93e-09
3	ULK4	rs1717034	4e-09
3	ULK4	rs1716698	0
3	ULK4	rs12108049	0
3	ULK4	rs77047799	0
3	ULK4	rs1716975	0
3	ULK4	rs1716661	0
3	ULK4	rs1716982	0
3	ULK4	rs1716983	0
3	ULK4	rs76319026	4.94e-10
3	ULK4	rs9809833	5.11e-10
3	ULK4	rs1716984	0
3	ULK4	rs1716642	0
3	ULK4	rs1716643	0
3	ULK4	rs73069277	0
3	ULK4	rs1612124	4.31e-10
3	ULK4	rs1716645	0
3	ULK4	rs7616780	0
3	ULK4	rs1716653	0
3	ULK4	rs17218264	3.87e-10
3	ULK4	rs34121549	0
3	ULK4	rs73071212	0
3	ULK4	rs113611706	0
3	ULK4	rs1618445	0
3	ULK4	rs1717023	0
3	ULK4	rs1624519	6.9e-09
3	ULK4	rs11129935	0
3	ULK4	rs1716693	0
3	ULK4	rs1716694	0
3	ULK4	rs17284313	0
3	ULK4	rs73071222	0
3	ULK4	rs113803925	0
3	ULK4	rs7372217	4.2e-10
3	ULK4	rs11717678	0
3	ULK4	rs73830583	0
3	ULK4	rs4973899	0
3	ULK4	rs80066790	0
3	ULK4	rs73071259	0
3	ULK4	rs73830585	0
3	ULK4	rs60966614	0
3	ULK4	rs74947509	0
3	ULK4	rs73073234	0
3	ULK4	rs9856633	0
3	ULK4	rs56317249	0
3	ULK4	rs17284933	0
3	ULK4	rs939561	6.83e-09
3	ULK4	rs7652506	6.83e-09
3	ENTPD3-AS1	rs9817233	1.4e-08
3	EAF2	rs77146857	1.42e-09
3	EAF2	rs75172235	1.42e-09
3	EAF2	rs6438651	7.14e-10
3	RPL14	rs7612015	7.98e-10
3	RPL14	rs11715214	4.94e-09
3	RPL14	rs9860162	4.27e-10
3	RPL14	rs11706148	4.27e-10
3	RPL14	rs4246666	4.94e-09
3	RPL14	rs11914297	4.27e-10
3	RPL14	rs12487955	4.27e-10
3	RPL14	rs13101130	8.02e-10
3	RPL14	rs9835219	2.23e-09
3	RPL14	rs58404218	3.18e-09
3	RPL14	rs17078813	3.18e-09
3	RPL14	rs9863737	3.18e-09
3	RPL14	rs11720360	7.57e-09
3	ZNF589	rs3731550	7.98e-09
3	ZNF589	rs11719365	1.35e-08
3	ZNF589	rs11928691	1.35e-08
3	ZNF589	rs13100815	1.35e-08
3	ZNF589	rs9850672	1.35e-08
3	ZNF589	rs11709691	1.35e-08
3	ZNF589	rs6442111	1.35e-08
3	ZNF589	rs6775179	1.35e-08
3	ZNF589	rs6442112	1.39e-08
3	ZNF589	rs9819094	1.35e-08
4	CRIPAK	rs2276904	8.14e-10
4	SCD5	rs7682657	1.24e-08
4	SCD5	rs10026671	1.24e-08
4	SCD5	rs10034593	1.24e-08
4	SCD5	rs4235052	4.15e-10
4	SCD5	rs4693056	4.58e-10
4	ZNF718	rs59603164	9.99e-09
4	ZNF718	rs7667153	1.04e-08
4	ZNF718	rs2006748	1.04e-08
4	ZNF718	rs2097491	1.04e-08
4	ZNF718	rs28752145	4.78e-10
4	ZNF718	rs11727494	3.5e-10
4	FAM53A	rs2247341	0
4	FAM53A	rs798746	1.87e-09
4	FAM53A	rs798751	0
4	FAM53A	rs798754	1.35e-09
4	FAM53A	rs812251	0
4	FAM53A	rs1793990	0
4	FAM53A	rs112182776	0
4	FAM53A	rs2592826	2.19e-09
4	FAM53A	rs1665364	1.35e-09
4	FAM53A	rs1665366	1.35e-09
4	FAM53A	rs1665368	1.35e-09
4	FAM53A	rs3819376	1.35e-09
4	FAM53A	rs9985880	2.4e-09
4	SLC10A7	rs9308197	1.15e-09
4	MLF1IP	rs2696059	4.74e-09
4	MLF1IP	rs2705884	0
4	MLF1IP	rs6552801	0
4	MLF1IP	rs6552802	0
4	MLF1IP	rs41278579	0
4	MLF1IP	rs7673203	0
4	MLF1IP	rs9631782	0
4	MLF1IP	rs57271221	0
4	MLF1IP	rs57316663	0
4	MLF1IP	rs12498890	0
4	MLF1IP	rs6552805	1.19e-10
4	MLF1IP	rs28726376	0
4	MLF1IP	rs4416519	0
4	MLF1IP	rs7680779	0
4	MLF1IP	rs6552811	0
4	MLF1IP	rs55830081	1.38e-09
5	ALDH7A1	rs4597966	4.04e-10
5	ALDH7A1	rs10037454	1.93e-10
5	SETD9	rs832533	4.11e-10
5	SETD9	rs173763	5.05e-09
5	SETD9	rs16886510	9.37e-09
5	SETD9	rs832404	0
5	SETD9	rs1445998	5.61e-10
5	SETD9	rs7702800	4.46e-10
5	SETD9	rs7736675	4.46e-10
5	THG1L	rs11960823	4.46e-10
5	MRPL36	rs4975731	0
5	MRPL36	rs1018120	0
5	MRPL36	rs4975849	0
5	MRPL36	rs3776145	0
5	MRPL36	rs13170104	0
5	MRPL36	rs3756343	0
5	MRPL36	rs4975853	0
5	MRPL36	rs10447190	0
5	MRPL36	rs10447191	0
5	MRPL36	rs6864281	0
5	MRPL36	rs11948846	0
5	MRPL36	rs11740602	0
5	MRPL36	rs34233926	0
5	NSA2	rs11746702	0
5	ATP6AP1L	rs12523353	1.83e-09
5	ATP6AP1L	rs1560207	1.83e-09
5	ATP6AP1L	rs1864183	1.83e-09
5	ATP6AP1L	rs1135335	1.83e-09
5	ATP6AP1L	rs4703878	1.83e-09
5	ATP6AP1L	rs2115466	1.83e-09
5	ATP6AP1L	rs11747683	1.83e-09
5	ATP6AP1L	rs749402	0
5	ATP6AP1L	rs224823	0
5	ATP6AP1L	rs3734115	8.63e-10
5	ATP6AP1L	rs59984974	0
5	ATP6AP1L	rs76773338	6.05e-10
5	PDLIM4	rs10051679	0
5	PDLIM4	rs10036208	0
5	PDLIM4	rs733300	2.36e-10
5	DAP	rs267951	8.47e-10
5	ERAP2	rs7713127	3.68e-09
5	ERAP1	rs12659730	2.87e-10
6	FRK	rs3798232	1.55e-08
6	FRK	rs3798231	1.35e-08
6	FRK	rs74987153	1.35e-08
6	FRK	rs2351285	1.75e-08
6	FRK	rs11153591	1.75e-08
6	FRK	rs4946132	1.75e-08
6	TMEM200A	rs11154549	0
6	TMEM200A	rs6907836	0
6	TMEM200A	rs6918930	0
6	TMEM200A	rs12193492	0
6	TMEM200A	rs4106121	1.58e-08
6	TMEM200A	rs12198835	1.58e-08
6	TMEM200A	rs7748765	1.58e-08
6	TMEM200A	rs12199001	0
6	TMEM200A	rs11154559	0
6	TMEM200A	rs12199419	5.23e-10
6	TMEM200A	rs12199323	5.23e-10
6	TMEM200A	rs12200688	5.23e-10
6	TMEM200A	rs12214250	8.53e-10
6	TMEM200A	rs4895873	5.23e-10
6	TMEM200A	rs1513545	5.23e-10
6	TMEM200A	rs1849526	4.09e-10
6	TMEM200A	rs2089997	4.64e-10
6	TMEM200A	rs11154560	7.36e-10
6	TMEM200A	rs7765872	4.64e-10
6	TMEM200A	rs7766039	4.64e-10
6	TMEM200A	rs7770566	4.09e-10
6	TMEM200A	rs1471441	4.09e-10
6	TMEM200A	rs1966965	4.09e-10
6	TMEM200A	rs12525895	4.09e-10
6	TMEM200A	rs1849527	4.19e-10
6	TMEM200A	rs2047881	4.99e-09
6	TMEM200A	rs4897398	6e-10
6	TMEM200A	rs12202260	5.27e-09
6	TMEM200A	rs4895874	9.04e-09
6	TMEM200A	rs12215021	0
6	TMEM200A	rs12194184	0
6	TMEM200A	rs62433898	0
6	TMEM200A	rs6929826	0
6	TMEM200A	rs62433913	0
6	TMEM200A	rs1828696	0
6	TMEM200A	rs62431360	0
6	TMEM200A	rs4349832	1.31e-09
6	TMEM200A	rs1967498	9.96e-10
6	TMEM200A	rs1983718	1.75e-08
6	TMEM200A	rs1983719	2.58e-09
6	TMEM200A	rs73617804	0
6	TMEM200A	rs72992405	1.09e-08
6	TMEM200A	rs2037021	0
6	TMEM200A	rs2024973	0
6	TMEM200A	rs6932318	0
6	TMEM200A	rs9492535	0
6	TMEM200A	rs9492536	0
6	TMEM200A	rs9492537	0
6	TMEM200A	rs9492538	0
6	TMEM200A	rs9492539	0
6	TMEM200A	rs9492542	0
6	TMEM200A	rs7759052	0
6	TMEM200A	rs12202591	0
6	TMEM200A	rs7745033	0
6	TMEM200A	rs9492543	0
6	TMEM200A	rs9492546	0
6	TMEM200A	rs10872361	0
6	TMEM200A	rs10457551	0
6	TMEM200A	rs6928320	0
6	TMEM200A	rs6928618	0
6	TMEM200A	rs6928644	0
6	TMEM200A	rs4897409	0
6	TMEM200A	rs6940357	0
6	TMEM200A	rs6940373	0
6	TMEM200A	rs6940232	0
6	TMEM200A	rs9321222	0
6	TMEM200A	rs7741217	0
6	TMEM200A	rs4895880	0
6	TMEM200A	rs4897410	0
6	TMEM200A	rs2326939	0
6	TMEM200A	rs7742461	0
6	TMEM200A	rs6569675	0
6	TMEM200A	rs6909415	0
6	TMEM200A	rs6909334	0
6	TMEM200A	rs6909986	0
6	TMEM200A	rs6910182	0
6	TMEM200A	rs7751841	0
6	TMEM200A	rs12111433	0
6	TMEM200A	rs899276	0
6	TMEM200A	rs9492550	0
6	TMEM200A	rs9398942	7.16e-10
6	TMEM200A	rs72992428	0
6	TMEM200A	rs724324	0
6	TMEM200A	rs1546555	0
6	TMEM200A	rs720711	0
6	TMEM200A	rs720710	0
6	TMEM200A	rs4141940	0
6	TMEM200A	rs6569676	0
6	TMEM200A	rs75865578	0
6	TMEM200A	rs12526519	0
6	TMEM200A	rs4895881	0
6	TMEM200A	rs9483112	0
6	TMEM200A	rs7759745	0
6	TMEM200A	rs7765838	0
6	TMEM200A	rs62432197	0
6	TMEM200A	rs6935211	0
6	TMEM200A	rs4897413	0
6	TMEM200A	rs10872362	0
6	TMEM200A	rs10872363	0
6	TMEM200A	rs6905710	0
6	TMEM200A	rs7753983	0
6	TMEM200A	rs12209659	0
6	TMEM200A	rs1975952	0
6	TMEM200A	rs4895882	6.1e-09
6	TMEM200A	rs6916087	0
6	TMEM200A	rs13362616	7.16e-10
6	TMEM200A	rs13362726	0
6	TMEM200A	rs907786	0
6	TMEM200A	rs12200185	0
6	TMEM200A	rs72992440	0
6	TMEM200A	rs6915757	0
6	TMEM200A	rs6921697	0
6	TMEM200A	rs144986845	0
6	TMEM200A	rs143497731	0
6	TMEM200A	rs6914528	7.16e-10
6	TMEM200A	rs11154571	0
6	TMEM200A	rs12207251	0
6	TMEM200A	rs6917875	0
6	TMEM200A	rs9321223	0
6	TMEM200A	rs12199266	0
6	TMEM200A	rs9483115	0
6	TMEM200A	rs1398816	7.16e-10
6	TMEM200A	rs6906178	0
6	TMEM200A	rs4897415	0
6	TMEM200A	rs12192053	0
6	TMEM200A	rs9492560	0
6	TMEM200A	rs1975953	3.09e-09
6	TMEM200A	rs1983717	0
6	TMEM200A	rs3813364	0
6	TMEM200A	rs3813362	0
6	TMEM200A	rs56264223	0
6	TMEM200A	rs905633	5.05e-10
6	TMEM200A	rs11965497	0
6	TMEM200A	rs1995489	5.05e-10
6	TMEM200A	rs2011841	0
6	TMEM200A	rs73611678	2.8e-09
6	TMEM200A	rs72992466	0
6	TMEM200A	rs7761111	0
6	TMEM200A	rs7744698	2.61e-09
6	TMEM200A	rs11753754	8.67e-09
6	TMEM200A	rs62432234	8.67e-09
6	TMEM200A	rs115955847	1.53e-08
6	TMEM200A	rs116241951	7.17e-09
6	TMEM200A	rs4897421	0
6	TMEM200A	rs9483121	4.72e-09
6	TMEM200A	rs4895883	4.72e-09
6	TMEM200A	rs75574615	1.49e-08
6	TMEM200A	rs9321226	2.95e-09
6	TMEM200A	rs1513539	0
6	TMEM200A	rs9492579	1.53e-08
6	TMEM200A	rs9492580	0
6	TMEM200A	rs62432235	1.91e-09
6	TMEM200A	rs7759150	4.72e-09
6	TMEM200A	rs9492581	2.61e-09
6	TMEM200A	rs6908694	8.67e-09
6	TMEM200A	rs1513540	8.67e-09
6	TMEM200A	rs1513541	0
6	TMEM200A	rs6420748	2.61e-09
6	TMEM200A	rs4897422	0
6	TMEM200A	rs72992487	1.49e-08
6	TMEM200A	rs4298370	1.49e-08
6	TMEM200A	rs6913055	0
6	TMEM200A	rs6919251	1.18e-08
6	TMEM200A	rs2025344	0
6	TMEM200A	rs6941686	1.24e-08
6	TMEM200A	rs11154578	1.24e-08
6	TMEM200A	rs12526074	0
6	TMEM200A	rs7775870	0
6	TMEM200A	rs6904437	2.19e-09
6	TMEM200A	rs9492590	0
6	TMEM200A	rs716301	2.35e-09
6	TMEM200A	rs17059002	6.83e-10
6	TMEM200A	rs3813359	5.21e-10
6	TMEM200A	rs9492594	0
6	TMEM200A	rs7768817	5.86e-10
6	TMEM200A	rs12525819	0
6	TMEM200A	rs2025352	7.25e-10
6	TMEM200A	rs4502959	0
6	TMEM200A	rs55985955	7.53e-09
6	TMEM200A	rs17059066	5.07e-09
6	TMEM200A	rs6938019	1.04e-09
6	TMEM200A	rs11751990	1.12e-08
6	SNHG5	rs7771366	2.33e-09
6	SNHG5	rs142860324	4.84e-09
6	SNHG5	rs12199873	2.89e-10
6	SNHG5	rs2842610	0
6	SNHG5	rs2842611	1.03e-09
6	SNHG5	rs2758840	4.39e-10
6	SNHG5	rs7775788	0
6	SNHG5	rs2842613	0
6	SNHG5	rs9359658	0
6	SNHG5	rs72905395	0
6	SNHG5	rs9450304	5.36e-10
6	SNHG5	rs111533912	0
6	SNHG5	rs12205013	0
6	SNHG5	rs2758845	0
6	SNHG5	rs13194512	2.89e-10
6	SNHG5	rs9353323	0
6	SNHG5	rs6909402	3.53e-10
6	SNHG5	rs2758848	2.17e-10
6	SNHG5	rs2758847	2.03e-10
6	SNHG5	rs9344539	0
6	SNHG5	rs3812133	8.29e-10
6	SNHG5	rs9362233	1.03e-08
6	SNHG5	rs10944133	0
6	SNHG5	rs9444356	0
6	SNHG5	rs9353324	6.3e-10
6	SNHG5	rs67493405	0
6	SNHG5	rs149914588	5.99e-10
6	SNHG5	rs1173415	0
6	SNHG5	rs2783171	3.36e-09
6	SNHG5	rs1059307	1.72e-10
6	SNHG5	rs1059306	1.6e-08
6	SNHG5	rs13192070	0
6	SNHG5	rs2475792	0
6	SNHG5	rs9344542	5.99e-10
6	SNHG5	rs9450313	1.53e-08
6	SNHG5	rs2484355	1.53e-08
6	SNHG5	rs1885607	1.53e-08
6	SNHG5	rs9444361	2.07e-09
6	SNHG5	rs1173419	0
6	SNHG5	rs1173417	0
6	SNHG5	rs4293973	0
6	SNHG5	rs7762321	5.99e-10
6	SNHG5	rs9450319	0
6	SNHG5	rs7742201	1.2e-09
6	SNHG5	rs9342046	5.11e-10
6	SNHG5	rs4383777	0
6	SNHG5	rs72907388	6.12e-09
6	SNHG5	rs7766284	9.77e-10
6	SNHG5	rs9344548	3.85e-10
6	CMAHP	rs416030	2.44e-09
6	CMAHP	rs9356961	1.11e-08
6	CMAHP	rs78222310	1.78e-09
6	CMAHP	rs303007	1.2e-09
6	CMAHP	rs3792974	0
6	CMAHP	rs3818270	0
6	CMAHP	rs3812106	0
6	CMAHP	rs7776121	0
6	CMAHP	rs715426	0
6	CMAHP	rs9467395	0
6	CMAHP	rs9467396	1.8e-10
6	CMAHP	rs9467397	0
6	CMAHP	rs9461101	0
6	CMAHP	rs12333219	0
6	CMAHP	rs3792970	0
6	CMAHP	rs6919920	0
6	CMAHP	rs57304238	0
6	CMAHP	rs302980	0
6	CMAHP	rs302973	0
6	CMAHP	rs2166682	0
6	CMAHP	rs303020	1.42e-10
6	CMAHP	rs6456651	0
6	AHI1	rs2614292	1.18e-08
6	AHI1	rs11154803	8.09e-10
6	AHI1	rs4259266	0
6	AHI1	rs9389295	0
6	AHI1	rs9494266	0
6	AHI1	rs12203875	1.66e-10
6	AHI1	rs75951462	2.89e-10
6	AHI1	rs73548040	1.66e-10
6	BTN3A2	rs11753590	0
6	BTN3A2	rs11751978	0
6	BTN3A2	rs73399366	0
6	BTN3A2	rs35709300	0
6	BTN3A2	rs9358925	0
6	BTN3A2	rs6908156	0
6	BTN3A2	rs11754384	0
6	BTN3A2	rs11752014	0
6	BTN3A2	rs9366649	0
6	BTN3A2	rs34569761	0
6	BTN3A2	rs9467714	0
6	PM20D2	rs9351203	1.4e-09
6	PM20D2	rs451934	1.09e-08
6	PM20D2	rs4707518	1.09e-08
6	SLC18B1	rs9493437	0
6	SLC18B1	rs11964512	0
6	SLC18B1	rs7770081	0
6	SLC18B1	rs1122175	0
6	SLC18B1	rs1467403	0
6	SLC18B1	rs1467404	0
6	SLC18B1	rs9402452	0
6	SLC18B1	rs60631157	0
6	SLC18B1	rs59436045	0
6	SLC18B1	rs9493440	0
6	SLC18B1	rs112556619	0
6	SLC18B1	rs9493441	0
6	SLC18B1	rs6569851	0
6	SLC18B1	rs28706652	5.65e-09
6	SLC18B1	rs6915168	0
6	SLC18B1	rs61632110	0
6	SLC18B1	rs12203977	0
6	SLC18B1	rs12190684	0
6	SLC18B1	rs12191058	0
6	SLC18B1	rs6934155	8.58e-11
6	SLC18B1	rs9493444	0
6	SLC18B1	rs5006218	0
6	SLC18B1	rs12195249	0
6	SLC18B1	rs12201540	0
6	SLC18B1	rs73554430	1.1e-10
6	SLC18B1	rs62425113	8.58e-11
6	SLC18B1	rs112024229	0
6	SLC18B1	rs61421874	8.58e-11
6	SLC18B1	rs56170227	8.58e-11
6	SLC18B1	rs12211425	0
6	SLC18B1	rs3756969	0
6	SLC18B1	rs6926466	8.58e-11
6	SLC18B1	rs9402457	7.01e-10
6	SLC18B1	rs113238376	1.23e-08
6	SLC18B1	rs9399045	0
6	SLC18B1	rs9402465	0
6	SLC18B1	rs7756801	3.51e-09
6	RP1-153P14.8	rs62408367	0
6	RP1-153P14.8	rs73409227	0
6	RP1-153P14.8	rs2797790	0
6	RP1-153P14.8	rs9470599	0
6	RP1-153P14.8	rs55979453	0
6	RP1-153P14.8	rs12529271	0
6	RP1-153P14.8	rs6940323	4.8e-10
6	RP1-153P14.8	rs2776915	0
6	RP1-153P14.8	rs114970669	0
6	RP1-153P14.8	rs2776874	0
6	RP1-153P14.8	rs11969056	0
6	RP1-153P14.8	rs914349	0
6	RPS12	rs12202302	1.8e-08
6	RPS12	rs12202407	5.65e-09
6	RPS12	rs3778175	5.65e-09
6	RPS12	rs7452703	5.65e-09
6	RPS12	rs12204740	5.65e-09
6	RPS12	rs28693848	4e-10
6	RPS12	rs6907421	1.42e-08
6	RPS12	rs7768634	1.42e-08
6	RPS12	rs12192765	0
6	RPS12	rs12206120	1.42e-08
6	RPS12	rs9321376	1.42e-08
6	RPS12	rs9321377	0
6	RPS12	rs9493459	1.42e-08
6	RPS12	rs9375922	0
6	RPS12	rs12195295	5.28e-10
6	RPS12	rs9373030	6.13e-10
6	RPS12	rs9321380	8.49e-10
6	RPS12	rs7768470	1.04e-09
6	RPS12	rs12200907	1.04e-09
6	RPS12	rs12207260	1.04e-09
6	RPS12	rs1359142	1.04e-09
6	RPS12	rs7759900	1.04e-09
6	RPS12	rs6569857	1.04e-09
6	RPS12	rs6569858	2.56e-09
6	RPS12	rs6569859	9.24e-10
6	RPS12	rs1965895	0
6	RPS12	rs1001018	0
6	RPS12	rs7751333	0
6	RPS12	rs7751359	0
6	RPS12	rs7755422	2.96e-09
6	RPS12	rs7756588	0
6	RPS12	rs9402460	0
6	RPS12	rs9402461	0
6	RPS12	rs1124450	0
6	RPS12	rs6925225	0
6	RPS12	rs1408062	3.16e-09
6	RPS12	rs1408063	6.63e-10
6	RPS12	rs9375924	0
6	RPS12	rs9375925	1.44e-09
6	RPS12	rs9402462	0
6	RPS12	rs7743635	0
6	RPS12	rs7744235	0
6	RPS12	rs7764252	0
6	RPS12	rs7744426	0
6	RPS12	rs9493464	0
6	RPS12	rs7764726	0
6	RPS12	rs138246297	0
6	RPS12	rs78620081	0
6	RPS12	rs7750176	1.93e-10
6	RPS12	rs4897617	0
6	RPS12	rs4897618	0
6	RPS12	rs4895945	0
6	RPS12	rs10457596	0
6	RPS12	rs9389037	0
6	RPS12	rs1555621	0
6	RPS12	rs12215941	0
6	RPS12	rs12203882	5.01e-10
6	RPS12	rs9375927	4.66e-10
6	RPS12	rs1903143	1.03e-09
6	RPS12	rs9402466	0
6	RPS12	rs7740291	0
6	RPS12	rs12212856	2.02e-10
6	RPS12	rs12199310	1.02e-09
6	RPS12	rs9402468	1.45e-09
6	RPS12	rs9493476	1.02e-09
6	RPS12	rs428830	7.49e-09
6	ALDH8A1	rs4896121	0
6	ALDH8A1	rs4895436	0
6	ALDH8A1	rs9376075	0
6	CENPQ	rs9463473	0
6	CENPQ	rs79527231	0
6	RP11-513I15.6	rs6908522	3.19e-09
6	RP11-513I15.6	rs76518074	2.99e-09
6	RP11-513I15.6	rs74799659	4.02e-09
6	RP11-513I15.6	rs78215740	3.54e-09
6	RP11-513I15.6	rs56274913	8.17e-10
6	RP11-513I15.6	rs147219441	4.22e-09
6	RP11-513I15.6	rs78660559	4.02e-09
6	RP11-513I15.6	rs78245401	4.42e-09
6	RP11-513I15.6	rs116144226	4.42e-09
6	RP11-513I15.6	rs17629180	2.32e-09
6	RP11-513I15.6	rs55694290	3.19e-09
6	RP11-513I15.6	rs79967374	5.48e-10
6	RP11-513I15.6	rs458576	1.55e-09
6	RP11-513I15.6	rs75029026	8.17e-10
6	RP11-513I15.6	rs146093742	8.17e-10
6	RP11-513I15.6	rs414739	4.64e-09
6	RP11-513I15.6	rs206920	4.02e-09
6	RP11-513I15.6	rs138712891	4.02e-09
6	SLC2A12	rs1572425	4.02e-09
6	MRPS10	rs9471802	1.76e-08
6	MRPS10	rs6915118	8.85e-09
6	MRPS10	rs9688757	1.19e-08
6	MRPS10	rs9394885	1.64e-08
6	MRPS10	rs34197187	1.75e-08
6	MRPS10	rs35129077	3.69e-09
6	MRPS10	rs34300020	1.75e-08
6	MRPS10	rs35244678	1.75e-08
6	MRPS10	rs36148327	1.75e-08
6	MRPS10	rs13208764	1.75e-08
6	MRPS10	rs2894442	1.75e-08
6	MRPS10	rs9357389	7.06e-09
6	MRPS10	rs9369347	1.75e-08
6	MRPS10	rs3749921	1.75e-08
6	MRPS10	rs2395804	9.15e-09
6	MRPS10	rs2395806	9.15e-09
6	MRPS10	rs13217993	1.75e-08
6	MRPS10	rs9381154	1.75e-08
6	MRPS10	rs4714577	3.69e-09
6	MRPS10	rs4714578	1.75e-08
6	MRPS10	rs7745194	1.75e-08
6	MRPS10	rs6907587	1.75e-08
6	MRPS10	rs6912658	1.75e-08
6	MRPS10	rs2180174	9.15e-09
6	MRPS10	rs1142723	1.75e-08
6	MRPS10	rs2395808	1.75e-08
6	MRPS10	rs6925355	9.15e-09
6	MRPS10	rs6925368	1.75e-08
6	MRPS10	rs6906112	1.77e-08
6	MRPS10	rs9357390	1.75e-08
6	MRPS10	rs9381157	3.69e-09
6	MRPS10	rs10948026	1.75e-08
6	MRPS10	rs9367133	6e-09
6	MRPS10	rs2144444	1.75e-08
6	MRPS10	rs2144443	3.69e-09
6	MRPS10	rs4714580	1.75e-08
6	MRPS10	rs9381159	1.75e-08
6	MRPS10	rs3199638	1.57e-08
6	MRPS10	rs6936290	1.75e-08
6	MRPS10	rs55734519	6.69e-09
6	MRPS10	rs36172049	9.15e-09
6	MRPS10	rs9369349	1.75e-08
6	MRPS10	rs9369350	1.75e-08
6	MRPS10	rs4714582	1.75e-08
6	MRPS10	rs7769611	9.15e-09
6	MRPS10	rs10948027	1.75e-08
6	MRPS10	rs12215589	7e-09
6	MRPS10	rs9367134	1.75e-08
6	MRPS10	rs12660313	1.75e-08
6	MRPS10	rs2273283	1.75e-08
6	MRPS10	rs1884318	1.75e-08
6	MRPS10	rs1884317	1.75e-08
6	MRPS10	rs2273281	1.75e-08
6	MRPS10	rs7765328	9.15e-09
6	MRPS10	rs6458275	1.75e-08
6	MRPS10	rs9471807	3.69e-09
6	MRPS10	rs9471809	1.75e-08
6	HDDC2	rs2243389	3.72e-09
6	HDDC2	rs73581693	3.72e-09
6	HDDC2	rs9491385	4.78e-09
6	RNGTT	rs2756368	1.75e-10
6	RNGTT	rs34011048	1.19e-08
6	PEX6	rs13215983	0
6	PEX6	rs4714640	0
6	PEX6	rs9296403	0
6	PEX6	rs112538187	0
6	PEX6	rs11752813	0
6	PEX6	rs7759302	7.12e-09
6	PEX6	rs7760250	6.07e-10
6	PEX6	rs4987174	0
6	PEX6	rs4987173	0
6	PEX6	rs35830695	6.07e-10
6	PEX6	rs2274514	0
6	PEX6	rs9471982	0
6	PEX6	rs3805952	0
6	PEX6	rs6903229	0
6	PEX6	rs75790236	6.07e-10
7	TRIM4	rs10272125	0
7	TRIM4	rs180855609	6.81e-10
7	TRIM4	rs151012614	1.19e-09
7	TRIM4	rs2572011	8.21e-10
7	TRIM4	rs33998596	1.19e-09
7	TRIM4	rs35432946	2.35e-10
7	TRIM4	rs6957718	0
7	TRIM4	rs7787525	2.18e-10
7	TRIM4	rs2572006	2.18e-10
7	TRIM4	rs2527920	2.18e-10
7	TRIM4	rs2527919	2.18e-10
7	TRIM4	rs2527918	2.18e-10
7	TRIM4	rs892752	5.97e-10
7	TRIM4	rs10808114	1.02e-08
7	TRIM4	rs2527913	2.18e-10
7	TRIM4	rs2527912	0
7	TRIM4	rs79810349	2.18e-10
7	TRIM4	rs41280953	2.18e-10
7	TRIM4	rs11980179	2.18e-10
7	TRIM4	rs2527911	2.18e-10
7	TRIM4	rs7781442	0
7	TRIM4	rs2527909	3.29e-10
7	TRIM4	rs2571997	2.18e-10
7	TRIM4	rs7809747	2.18e-10
7	TRIM4	rs74608266	2.18e-10
7	TRIM4	rs2571995	0
7	TRIM4	rs2571994	0
7	TRIM4	rs2571992	2.66e-09
7	TRIM4	rs2527908	1.09e-09
7	TRIM4	rs2527907	1.09e-09
7	TRIM4	rs2527906	6.69e-09
7	TRIM4	rs117213436	1.09e-09
7	TRIM4	rs79290209	1.09e-09
7	TRIM4	rs2527900	0
7	TRIM4	rs10243988	9.65e-10
7	TRIM4	rs2527896	0
7	TRIM4	rs2527895	0
7	TRIM4	rs2527893	0
7	TRIM4	rs1981548	0
7	TRIM4	rs2527892	0
7	TRIM4	rs2525535	0
7	TRIM4	rs2527891	0
7	TRIM4	rs2040787	0
7	TRIM4	rs76733125	0
7	WBSCR27	rs11764572	8.38e-09
7	WBSCR27	rs7455225	0
7	WBSCR27	rs4717822	0
7	WBSCR27	rs4304220	0
7	WBSCR27	rs4458741	0
7	WBSCR27	rs8629	0
7	WBSCR27	rs1127155	0
7	WBSCR27	rs7786850	0
7	WBSCR27	rs13241921	0
7	WBSCR27	rs1114097	0
7	CAV2	rs66916956	1.65e-08
7	CAV2	rs3807993	1.65e-08
7	CAV2	rs6466587	1.65e-08
7	CAV2	rs6961388	1.65e-08
7	KLHL7-AS1	rs2003555	0
7	KLHL7-AS1	rs10256361	0
7	KLHL7-AS1	rs28499396	0
7	KLHL7-AS1	rs7784929	0
7	KLHL7-AS1	rs7789237	0
7	KLHL7-AS1	rs6978827	0
7	KLHL7-AS1	rs9691762	0
7	KLHL7-AS1	rs7790157	0
7	KLHL7-AS1	rs7341483	0
7	KLHL7-AS1	rs4321896	0
7	KLHL7-AS1	rs7799422	0
7	KLHL7-AS1	rs6960001	0
7	KLHL7-AS1	rs10237755	0
7	KLHL7-AS1	rs28483572	0
7	KLHL7-AS1	rs61292332	0
7	KLHL7-AS1	rs59073109	0
7	KLHL7-AS1	rs7788821	0
7	KLHL7-AS1	rs6956595	0
7	KLHL7-AS1	rs6961131	0
7	KLHL7-AS1	rs6961406	0
7	KLHL7-AS1	rs6461690	0
7	KLHL7-AS1	rs6967419	0
7	KLHL7-AS1	rs10266123	0
7	KLHL7-AS1	rs1115941	0
7	KLHL7-AS1	rs7787110	0
7	KLHL7-AS1	rs6461691	0
7	KLHL7-AS1	rs28646184	0
7	KLHL7-AS1	rs6461692	0
7	KLHL7-AS1	rs12700412	0
7	KLHL7-AS1	rs1468592	0
7	KLHL7-AS1	rs7785842	0
7	KLHL7-AS1	rs7456915	0
7	KLHL7-AS1	rs13438179	0
7	KLHL7-AS1	rs13438188	0
7	KLHL7-AS1	rs10241208	0
7	KLHL7-AS1	rs10256524	0
7	KLHL7-AS1	rs2072368	0
7	KLHL7-AS1	rs10235467	0
7	KLHL7-AS1	rs6980224	0
7	KLHL7-AS1	rs10239760	7.1e-10
7	KLHL7-AS1	rs111279824	0
7	KLHL7-AS1	rs12539331	0
7	KLHL7-AS1	rs11984129	0
7	KLHL7-AS1	rs764534	4.03e-10
7	KLHL7-AS1	rs2068459	0
7	KLHL7-AS1	rs73272053	0
7	KLHL7-AS1	rs6971673	0
7	KLHL7-AS1	rs6461693	0
7	KLHL7-AS1	rs7805206	2.88e-10
7	KLHL7-AS1	rs10278700	0
7	KLHL7-AS1	rs10263110	0
7	KLHL7-AS1	rs10271613	0
7	KLHL7-AS1	rs10242166	0
7	KLHL7-AS1	rs11982002	0
7	KLHL7-AS1	rs2058275	3.72e-10
7	KLHL7-AS1	rs15775	3.02e-10
7	KLHL7-AS1	rs6966776	0
7	KLHL7-AS1	rs929508	2.77e-10
7	KLHL7-AS1	rs6968242	3.39e-10
7	KLHL7-AS1	rs1981665	3.39e-10
7	KLHL7-AS1	rs6969733	4.18e-10
7	KLHL7-AS1	rs4440529	3.84e-10
7	KLHL7-AS1	rs4599714	7.47e-10
7	KLHL7-AS1	rs4624924	0
7	KLHL7-AS1	rs10278776	0
7	KLHL7-AS1	rs3735228	3.39e-10
7	KLHL7-AS1	rs4140959	0
7	KLHL7-AS1	rs6953020	3.39e-10
7	KLHL7-AS1	rs13438452	3.39e-10
7	KLHL7-AS1	rs6948469	3.39e-10
7	KLHL7-AS1	rs6953996	0
7	KLHL7-AS1	rs7791200	3.84e-10
7	KLHL7-AS1	rs4559148	0
7	KLHL7-AS1	rs4294098	0
7	KLHL7-AS1	rs6976957	0
7	KLHL7-AS1	rs10280815	0
7	KLHL7-AS1	rs10225608	0
7	KLHL7-AS1	rs10270695	0
7	KLHL7-AS1	rs7805085	0
7	KLHL7-AS1	rs2390755	0
7	KLHL7-AS1	rs4365988	0
7	KLHL7-AS1	rs2141307	0
7	KLHL7-AS1	rs2178139	0
7	KLHL7-AS1	rs6949363	0
7	KLHL7-AS1	rs12538942	0
7	KLHL7-AS1	rs1881202	0
7	KLHL7-AS1	rs2091491	0
7	KLHL7-AS1	rs1358441	0
7	KLHL7-AS1	rs1406079	0
7	KLHL7-AS1	rs6961813	0
7	KLHL7-AS1	rs6461699	0
7	KLHL7-AS1	rs858248	0
7	KLHL7-AS1	rs858247	0
7	KLHL7-AS1	rs858243	0
7	KLHL7-AS1	rs1620775	0
7	KLHL7-AS1	rs1728321	0
7	KLHL7-AS1	rs1637221	0
7	KLHL7-AS1	rs6969563	0
7	KLHL7-AS1	rs1637218	0
7	KLHL7-AS1	rs858306	0
7	KLHL7-AS1	rs858305	0
7	KLHL7-AS1	rs858303	0
7	KLHL7-AS1	rs858302	0
7	CASD1	rs42519	0
7	CCDC126	rs6461726	1.93e-09
7	AC005154.6	rs38419	7.12e-09
7	AC005154.6	rs38423	6.76e-10
7	AC005154.6	rs38429	4.14e-09
7	AC005154.6	rs38432	2.02e-09
7	AC005154.6	rs10268380	9.72e-10
7	AC005154.6	rs38434	1.78e-09
7	AC005154.6	rs38443	7.78e-09
7	AC005154.6	rs38445	2.58e-09
7	AC005154.6	rs38446	2.95e-10
7	AC005154.6	rs38447	3.03e-10
7	AC005154.6	rs1974545	1.07e-09
7	AC005154.6	rs38448	1.07e-09
7	AC005154.6	rs38455	0
7	AC005154.6	rs38457	3e-10
7	AC005154.6	rs117148400	2.14e-09
7	AC005154.6	rs38467	0
7	AC005154.6	rs38469	3.35e-10
7	AC005154.6	rs4258	0
7	AC005154.6	rs764046	5.13e-11
7	AC005154.6	rs17159202	0
7	AC005154.6	rs73311256	5.36e-10
7	AC005154.6	rs73311257	1.9e-10
7	AC005154.6	rs2906774	4.15e-10
7	AC005154.6	rs10234545	0
7	AC005154.6	rs10234832	1.27e-08
7	AC005154.6	rs6970688	4.51e-09
7	AC005154.6	rs56753898	5.75e-09
7	AC005154.6	rs6956054	4.51e-09
7	AC005154.6	rs38496	4.51e-09
7	AC005154.6	rs1049402	6.83e-09
7	AC005154.6	rs2709806	6.67e-10
7	AC005154.6	rs6945035	9.77e-10
7	KIAA1147	rs17520514	0
7	KIAA1147	rs35146948	0
7	KIAA1147	rs34892931	0
7	KIAA1147	rs6964456	0
7	COPG2	rs10257888	2.8e-09
7	COPG2	rs11760309	2.8e-09
7	COPG2	rs13243136	8.18e-09
7	GIMAP8	rs7776515	0
8	ZC2HC1A	rs62517749	0
8	ZC2HC1A	rs62517750	0
8	ZC2HC1A	rs10957896	0
8	ZC2HC1A	rs1809476	0
8	ZC2HC1A	rs900567	0
8	ZC2HC1A	rs11995340	1.81e-10
8	ZC2HC1A	rs28429528	3.69e-10
8	ZC2HC1A	rs9643739	1.88e-10
8	ZC2HC1A	rs6990105	5.51e-10
8	ZC2HC1A	rs10112388	1.88e-10
8	ZC2HC1A	rs35904168	5.51e-10
8	ZC2HC1A	rs10089216	1.88e-10
8	ZC2HC1A	rs7010299	2.67e-10
8	ZC2HC1A	rs7010897	8.74e-10
8	ZC2HC1A	rs2046339	3.69e-10
8	ZC2HC1A	rs62519003	3.69e-10
8	C8orf31	rs12546527	0
8	C8orf31	rs11774844	0
8	C8orf31	rs56087562	0
8	C8orf31	rs72689909	0
8	C8orf31	rs34203307	0
8	C8orf31	rs7828338	0
8	C8orf31	rs28496313	0
8	C8orf31	rs28654890	0
8	C8orf31	rs28454462	0
8	C8orf31	rs4382452	0
8	C8orf31	rs4977124	1.02e-10
8	C8orf31	rs10112689	2.62e-10
8	C8orf31	rs34729339	1.02e-10
8	C8orf31	rs6988480	1.02e-10
8	C8orf31	rs4977126	4.48e-10
8	C8orf31	rs4977127	1.43e-10
8	C8orf31	rs4977111	3.99e-09
8	C8orf31	rs28708936	1.67e-10
8	C8orf31	rs28451314	1.67e-10
8	C8orf31	rs10104005	1.67e-10
8	C8orf31	rs56102934	1.67e-10
8	C8orf31	rs7846671	2.44e-10
8	C8orf31	rs34462796	1.1e-10
8	C8orf31	rs80036691	2.18e-10
8	NIPAL2	rs9642950	6.36e-09
8	NAPRT1	rs2382961	0
8	NAPRT1	rs61652493	1.49e-08
8	NAPRT1	rs2382962	1.49e-08
8	NAPRT1	rs4874159	1.08e-08
8	NAPRT1	rs3812448	0
8	NAPRT1	rs751932	0
8	NAPRT1	rs4495441	1.08e-08
8	NAPRT1	rs2010898	0
8	NAPRT1	rs58016285	0
8	NAPRT1	rs60401352	1.08e-08
8	NAPRT1	rs4874163	0
8	NAPRT1	rs6995338	1.08e-08
8	NAPRT1	rs1057556	1.08e-08
8	NAPRT1	rs4874165	0
8	NAPRT1	rs9314410	0
8	NAPRT1	rs9657360	7.48e-09
8	NAPRT1	rs10097491	1.08e-08
8	NAPRT1	rs113122933	1.08e-08
8	NAPRT1	rs7844940	0
8	NAPRT1	rs62522167	1.06e-08
8	NAPRT1	rs10866913	1.08e-08
8	NAPRT1	rs10112966	1.08e-08
8	NAPRT1	rs6997021	0
8	NAPRT1	rs10107353	0
8	NAPRT1	rs4873815	0
8	RPS20	rs6983510	6.46e-09
8	RPS20	rs2719249	6.46e-09
8	RPS20	rs2667999	4.34e-09
8	RPS20	rs2667997	4.34e-09
8	RPS20	rs2667996	7.89e-09
8	RPS20	rs2667993	4.34e-09
8	RPS20	rs16919986	4.34e-09
8	RPS20	rs72653948	4.34e-09
8	RPS20	rs59345331	4.34e-09
8	RPS20	rs57093892	4.34e-09
8	RPS20	rs2016969	4.34e-09
8	RPS20	rs112853730	4.34e-09
8	RPS20	rs6474037	1.68e-09
8	RPS20	rs78073934	4.86e-09
8	RPS20	rs17814456	4.54e-09
8	RPS20	rs2976044	4.15e-09
8	RPS20	rs16920311	1.63e-10
8	RPS20	rs7817094	1.05e-08
8	RPS20	rs735828	2.68e-09
8	RPS20	rs72653964	2.68e-09
8	RPS20	rs12114329	7.22e-09
8	RPS20	rs111576351	7.22e-09
8	RPS20	rs7003593	7.22e-09
8	RPS20	rs7015840	7.22e-09
8	RPS20	rs2719228	1.46e-09
8	SAMD12	rs3133404	2.64e-09
8	SAMD12	rs7830872	8.4e-10
8	SAMD12	rs2514604	6.86e-09
8	SAMD12	rs10453061	1.12e-08
8	SAMD12	rs1879510	0
8	XKR9	rs62532064	3.67e-09
8	XKR9	rs10957529	2.46e-09
8	XKR9	rs141106655	4.19e-09
8	FAM167A	rs7001675	3.71e-10
8	FAM167A	rs12543308	6.62e-09
8	FAM167A	rs1600252	8.31e-10
8	FAM167A	rs2618476	1.03e-09
9	IER5L	rs7865327	1.44e-08
9	IER5L	rs7865568	2.66e-09
9	2017-12-01	rs10982591	1.77e-08
9	2017-12-01	rs1591421	7.16e-10
9	2017-12-01	rs6478150	1.17e-09
9	POLR1E	rs10733487	0
9	POLR1E	rs16934189	0
9	POLR1E	rs2274480	0
9	POLR1E	rs10973369	0
9	POLR1E	rs4878694	0
9	POLR1E	rs10973371	0
9	POLR1E	rs10973373	0
9	POLR1E	rs10973374	0
9	POLR1E	rs10973375	0
9	POLR1E	rs10814569	0
9	POLR1E	rs10814570	0
9	POLR1E	rs2296775	0
9	POLR1E	rs2296776	0
9	POLR1E	rs2296777	0
9	POLR1E	rs753968	0
9	POLR1E	rs11792930	0
9	POLR1E	rs7021678	0
9	POLR1E	rs10814573	0
9	POLR1E	rs77921105	3.97e-10
9	KRT8P11	rs117290494	5.82e-10
9	KRT8P11	rs12005715	1.06e-09
9	KRT8P11	rs76751074	8.34e-10
9	KRT8P11	rs79058770	6.99e-09
9	TMEM38B	rs10978204	1.09e-09
9	TMEM38B	rs10816298	1.34e-09
9	TMEM38B	rs10816299	6.91e-09
9	TMEM38B	rs9299109	1.55e-08
9	TMEM38B	rs9695674	7.17e-09
9	TMEM38B	rs10978209	1.43e-08
9	TMEM38B	rs7025950	3.52e-09
9	TMEM38B	rs10119128	4.73e-09
9	TMEM38B	rs7029124	6.91e-09
9	TMEM38B	rs3817141	6.91e-09
9	TMEM38B	rs10118720	1.52e-08
9	TMEM38B	rs10115634	6.91e-09
9	TMEM38B	rs6477453	7.17e-09
9	TMEM38B	rs7019359	6.91e-09
9	TMEM38B	rs7875434	6.91e-09
9	TMEM38B	rs10978222	6.91e-09
9	TMEM38B	rs6477456	6.21e-09
9	TMEM38B	rs10125446	6.91e-09
9	TMEM38B	rs7867117	6.91e-09
9	TMEM38B	rs147310572	6.91e-09
9	TMEM38B	rs7867049	6.91e-09
9	TMEM38B	rs7867239	1.69e-08
9	TMEM38B	rs118128704	6.91e-09
9	TMEM38B	rs7858409	1.36e-08
9	TMEM38B	rs10978228	1.54e-08
9	TMEM38B	rs6477459	6.91e-09
9	TMEM38B	rs6477463	6.91e-09
9	TMEM38B	rs10816312	1.44e-08
9	TMEM38B	rs10156571	6.91e-09
9	TMEM38B	rs10978232	6.91e-09
9	TMEM38B	rs10978233	1.21e-08
9	TMEM38B	rs10816318	9.54e-09
9	TMEM38B	rs7046212	7.29e-09
9	TMEM38B	rs7031431	6.91e-09
9	TMEM38B	rs10046892	6.91e-09
9	TMEM38B	rs73520072	6.91e-09
9	TMEM38B	rs7022124	8.06e-09
9	TMEM38B	rs9777628	8.06e-09
9	TMEM38B	rs7867973	8.06e-09
9	TMEM38B	rs7871452	6.91e-09
9	TMEM38B	rs13286237	8.06e-09
9	TMEM38B	rs9722680	8.9e-09
9	TMEM38B	rs3105994	8.06e-09
9	TMEM38B	rs4401930	1.22e-08
9	TMEM38B	rs10121695	6.91e-09
9	TMEM38B	rs10121582	8.06e-09
9	TMEM38B	rs10978236	1.16e-08
9	TMEM38B	rs7020523	8.06e-09
9	TMEM38B	rs10117187	8.84e-09
9	TMEM38B	rs12342953	9.13e-09
9	TMEM38B	rs73522009	1.69e-08
9	TMEM38B	rs12347783	6.91e-09
9	TMEM38B	rs1567369	6.91e-09
9	TMEM38B	rs73522017	6.91e-09
9	TMEM38B	rs10816324	6.91e-09
9	TMEM38B	rs7021727	8.06e-09
9	TMEM38B	rs10816333	8.06e-09
9	TMEM38B	rs7869654	1.04e-08
9	TMEM38B	rs140133233	8.06e-09
9	TMEM38B	rs79606039	9.45e-09
9	TMEM38B	rs148749111	8.06e-09
9	TMEM38B	rs10978257	8.06e-09
9	TMEM38B	rs10123642	9.14e-09
9	TMEM38B	rs13283916	8.06e-09
9	TMEM38B	rs73522059	5.22e-09
9	TMEM38B	rs10217508	8.06e-09
9	TMEM38B	rs11532966	8.06e-09
9	TMEM38B	rs2136407	8.06e-09
9	TMEM38B	rs2136410	5.22e-09
9	TMEM38B	rs7046947	5.22e-09
9	TMEM38B	rs67705477	5.43e-09
9	TMEM38B	rs9987932	5.22e-09
9	TMEM38B	rs10978263	5.22e-09
9	TMEM38B	rs9987692	5.22e-09
9	TMEM38B	rs7025279	5.22e-09
9	TMEM38B	rs10121677	5.22e-09
9	TMEM38B	rs11506844	5.22e-09
9	TMEM38B	rs10978269	5.22e-09
9	TMEM38B	rs10978270	9.36e-09
9	TMEM38B	rs10978271	5.22e-09
9	TMEM38B	rs10124226	1.16e-08
9	TMEM38B	rs7872315	3.06e-09
9	TMEM38B	rs7875461	3.06e-09
9	TMEM38B	rs7859806	5.22e-09
9	TMEM38B	rs7875716	5.22e-09
9	TMEM38B	rs10120068	5.22e-09
9	TMEM38B	rs10978276	5.22e-09
9	TMEM38B	rs10118775	5.22e-09
9	TMEM38B	rs11562311	5.22e-09
9	TMEM38B	rs7043110	5.22e-09
9	TMEM38B	rs12004580	5.22e-09
9	TMEM38B	rs12352408	4.14e-09
9	TMEM38B	rs7018732	7.31e-09
9	TMEM38B	rs7019041	1.21e-08
9	MEGF9	rs2004354	1.02e-08
9	NUDT2	rs10972024	1.53e-08
9	NUDT2	rs10972038	3.49e-10
9	NUDT2	rs7028914	1.15e-09
9	NUDT2	rs6476442	9.82e-09
9	CTNNAL1	rs11791845	1.32e-09
9	CTNNAL1	rs2275638	1.87e-09
9	CTNNAL1	rs28361186	7.99e-10
10	DNA2	rs10998153	1.47e-08
10	STOX1	rs1694335	0
10	STOX1	rs1163195	2.8e-09
10	IFIT5	rs71479013	5.35e-09
10	IFIT5	rs7075004	3.92e-09
10	IFIT5	rs304478	0
10	IFIT5	rs11203105	3.44e-10
10	IFIT5	rs41284944	5.12e-10
11	MRPL21	rs500314	5.58e-10
11	MRPL21	rs2236654	6.16e-10
11	MRPL21	rs546382	5.58e-10
11	MRPL21	rs3794033	5.58e-10
11	MRPL21	rs564244	5.58e-10
11	MRPL21	rs477998	5.58e-10
11	MRPL21	rs61887157	5.58e-10
11	MRPL21	rs647859	6.34e-10
11	MRPL21	rs522143	2.5e-09
11	MRPL21	rs494607	3.16e-09
11	MRPL21	rs2507834	3.16e-09
11	MRPL21	rs11228418	3.16e-09
11	MRPL21	rs4930632	3.16e-09
11	MRPL21	rs7106916	2.54e-09
11	MRPL21	rs7946176	1.7e-08
11	MRPL21	rs12807245	1.7e-08
11	MRPL21	rs4930634	1.7e-08
11	PRRG4	rs71479181	5.19e-09
11	PRRG4	rs61889481	4.94e-09
11	PRRG4	rs35180128	4.94e-09
11	PRRG4	rs10835981	3.21e-10
11	PRRG4	rs36049175	6.37e-10
11	RP11-705O3.1	rs7127238	1.37e-08
11	RP11-705O3.1	rs583626	1.55e-09
11	RP11-705O3.1	rs671445	9.51e-09
11	RP11-705O3.1	rs573027	1.46e-09
11	RP11-705O3.1	rs633966	0
11	RP11-705O3.1	rs635657	0
11	RP11-705O3.1	rs12276891	0
11	RP11-705O3.1	rs588584	0
11	RP11-705O3.1	rs584981	1.99e-10
11	RP11-705O3.1	rs11237379	0
11	RP11-705O3.1	rs519532	1.39e-10
11	RP11-705O3.1	rs652471	0
11	RP11-705O3.1	rs631345	0
11	RP11-705O3.1	rs606164	0
11	RP11-705O3.1	rs619616	0
11	RP11-705O3.1	rs668188	0
11	RP11-705O3.1	rs567697	0
11	RP11-705O3.1	rs510318	0
11	RP11-705O3.1	rs646793	0
11	RP11-705O3.1	rs11237385	0
11	RP11-705O3.1	rs684603	0
11	RP11-705O3.1	rs590981	0
11	RP11-705O3.1	rs506383	0
11	RP11-705O3.1	rs653368	0
11	RP11-705O3.1	rs7123027	0
11	RP11-705O3.1	rs644950	0
11	RP11-705O3.1	rs579711	0
11	RP11-705O3.1	rs564283	0
11	RP11-705O3.1	rs679875	0
11	RP11-705O3.1	rs1263727	0
11	RP11-705O3.1	rs977978	0
11	RP11-705O3.1	rs637149	0
11	RP11-705O3.1	rs977977	0
11	RP11-705O3.1	rs1263578	0
11	RP11-705O3.1	rs1144764	0
11	RP11-705O3.1	rs1151183	1.93e-10
11	RP11-705O3.1	rs230669	0
11	RP11-705O3.1	rs230667	0
11	RP11-705O3.1	rs527462	0
11	RP11-705O3.1	rs625471	0
11	RP11-705O3.1	rs643077	0
11	SNX32	rs601863	0
11	SNX32	rs658524	0
11	SNX32	rs645900	0
11	SNX32	rs658938	0
11	SNX32	rs568617	0
11	SNX32	rs694994	0
11	SNX32	rs677931	0
11	SNX32	rs693824	0
11	SNX32	rs641018	0
11	SNX32	rs656980	0
11	SNX32	rs10896065	0
11	SNX32	rs7927790	0
11	SNX32	rs10791831	3.42e-10
11	SNX32	rs653955	3.42e-10
11	XRRA1	rs4944961	0
11	XRRA1	rs2304683	0
11	XRRA1	rs10501418	0
11	XRRA1	rs12419113	0
11	XRRA1	rs59328242	0
11	ASRGL1	rs17157147	8.56e-10
11	TIMM10	rs4938870	0
12	GS1-410F4.2	rs79466445	0
12	ITGA7	rs7310164	1.12e-08
12	RP13-735L24.1	rs10843494	5.31e-09
12	RP13-735L24.1	rs4444131	0
12	RP13-735L24.1	rs9668938	0
12	TCTN2	rs11572940	2.77e-09
12	TCTN2	rs7971452	2.77e-09
12	TCTN2	rs7967780	2.77e-09
12	TCTN2	rs11572949	2.77e-09
12	TCTN2	rs10846536	1.83e-09
12	TCTN2	rs4930737	2.77e-09
12	CDK2AP1	rs1615350	1.08e-09
12	CDK2AP1	rs1618679	1.08e-09
12	CDK2AP1	rs1621194	1.08e-09
12	CDK2AP1	rs2682426	1.71e-09
12	CDK2AP1	rs2950537	1.15e-09
12	CDK2AP1	rs3018098	1.15e-09
12	CDK2AP1	rs1790097	1.74e-09
12	CDK2AP1	rs1790124	3.44e-09
12	CDK2AP1	rs1716164	2.2e-09
12	CDK2AP1	rs2851447	6.33e-10
12	CDK2AP1	rs1790135	1.44e-09
12	CDK2AP1	rs1790088	1.4e-09
12	CDK2AP1	rs2947099	1.4e-09
12	CDK2AP1	rs1716180	1.56e-09
12	CDK2AP1	rs1716182	6.33e-10
12	CDK2AP1	rs2695478	9.89e-09
12	CDK2AP1	rs1727290	2.44e-09
12	CDK2AP1	rs1270594	6.33e-10
12	CDK2AP1	rs2851443	6.82e-10
12	CDK2AP1	rs10744148	4.62e-10
12	CDK2AP1	rs10772996	6.33e-10
12	CDK2AP1	rs1727323	6.33e-10
12	CDK2AP1	rs1716160	6.33e-10
12	CDK2AP1	rs1790131	6.33e-10
12	CDK2AP1	rs1727319	6.33e-10
12	CDK2AP1	rs2851451	6.33e-10
12	CDK2AP1	rs2682431	7.72e-10
12	CDK2AP1	rs2851450	1.77e-08
12	CDK2AP1	rs1716178	1.57e-09
12	CDK2AP1	rs1790101	6.33e-10
12	CDK2AP1	rs1790102	6.33e-10
12	CDK2AP1	rs1630693	1.51e-09
12	CDK2AP1	rs1790104	6.33e-10
12	CDK2AP1	rs10846486	6.33e-10
12	CDK2AP1	rs1790096	8.53e-10
12	CDK2AP1	rs2851435	6.33e-10
12	CDK2AP1	rs941306	9.54e-10
12	CDK2AP1	rs1727331	7.14e-10
12	CDK2AP1	rs7304782	8.28e-10
12	CDK2AP1	rs10744150	1.45e-09
12	CDK2AP1	rs10846487	6.25e-10
12	CDK2AP1	rs12817892	6.25e-10
12	CDK2AP1	rs12818067	1.51e-09
12	CDK2AP1	rs7137286	2.02e-09
12	CDK2AP1	rs11057210	8.13e-10
12	CDK2AP1	rs1568428	7.42e-10
12	CDK2AP1	rs1879380	1.59e-08
12	CDK2AP1	rs1533703	6.62e-10
12	CDK2AP1	rs4759371	6.25e-10
12	CDK2AP1	rs4759415	6.25e-10
12	CDK2AP1	rs10732573	6.25e-10
12	CDK2AP1	rs1980252	7.42e-10
12	CDK2AP1	rs4759417	7.42e-10
12	CDK2AP1	rs10773002	7.42e-10
12	CDK2AP1	rs12824957	3.56e-10
12	CDK2AP1	rs4553407	8.56e-10
12	CDK2AP1	rs11057222	8.56e-10
12	CDK2AP1	rs1109559	8.56e-10
12	CDK2AP1	rs10773003	1.81e-08
12	CDK2AP1	rs10846514	7.44e-10
12	RP11-291B21.2	rs73070602	3.01e-10
12	RP11-291B21.2	rs10743908	0
12	RP11-291B21.2	rs2417903	0
12	RP11-291B21.2	rs2417904	1.08e-09
12	RP11-291B21.2	rs7305642	0
12	RP11-291B21.2	rs7298785	6.05e-09
12	RP11-291B21.2	rs59007580	1.32e-09
12	RP11-291B21.2	rs4319593	5.58e-10
12	RP11-291B21.2	rs4237929	5.58e-10
12	RP11-291B21.2	rs6488306	1.08e-09
12	RP11-291B21.2	rs142013729	6.92e-09
12	SPRYD4	rs2638335	0
12	SPRYD4	rs2638285	0
12	SPRYD4	rs2657908	0
12	RPS26	rs2048036	0
12	RPS26	rs17118208	0
12	RPS26	rs4759229	0
12	RPS26	rs7971751	0
12	RPS26	rs877636	6.04e-10
12	RPS26	rs705696	0
12	RPS26	rs2292239	0
12	RPS26	rs2229046	0
12	RPS26	rs773122	0
12	RPS26	rs773120	1.47e-09
12	RPS26	rs2640569	1.31e-10
12	XRCC6BP1	rs4373979	4.88e-10
12	XRCC6BP1	rs2888286	3.19e-09
12	XRCC6BP1	rs12822306	1.31e-08
13	PARP4	rs73172132	1.47e-08
13	PARP4	rs9581050	7e-09
13	PARP4	rs9581053	7e-09
13	PARP4	rs58830646	7e-09
13	PARP4	rs73172136	5.31e-09
13	PARP4	rs3783079	5.31e-09
13	PARP4	rs7317133	5.31e-09
13	PARP4	rs73172140	5.31e-09
13	DNAJC15	rs11618553	9.06e-11
13	DNAJC15	rs17624339	3.25e-10
13	DNAJC15	rs12584852	4.48e-10
13	DNAJC15	rs77013239	5.43e-09
13	DNAJC15	rs8002942	4.52e-10
13	DNAJC15	rs9533361	5.59e-10
13	DNAJC15	rs55744574	5.59e-10
13	DNAJC15	rs2762171	5.59e-10
13	DNAJC15	rs9525729	6.81e-10
13	DNAJC15	rs9533373	1.55e-09
13	DNAJC15	rs3783044	2.6e-09
13	DNAJC15	rs9533376	3.83e-10
13	DNAJC15	rs9533379	2.37e-09
13	DNAJC15	rs8001650	2.37e-09
13	DNAJC15	rs9594880	6.03e-09
13	DNAJC15	rs9533380	2.37e-09
13	DNAJC15	rs879052	2.37e-09
13	DNAJC15	rs9525736	5.37e-10
13	DNAJC15	rs9590741	5.61e-09
13	DNAJC15	rs73190336	3.03e-09
13	DNAJC15	rs9533390	1.05e-08
13	DNAJC15	rs11346	3.03e-09
13	DNAJC15	rs9525743	7.81e-09
13	LIG4	rs1931349	1.9e-09
13	LIG4	rs17497202	1.62e-09
14	CBLN3	rs4982913	1.02e-08
14	PRKD1	rs28401454	0
14	PRKD1	rs6571322	0
14	PRKD1	rs55848399	1.21e-08
14	PRKD1	rs8020469	0
14	PRKD1	rs4981722	0
14	PRKD1	rs8013841	0
14	PRKD1	rs2184280	2.38e-09
14	PRKD1	rs2151746	5.55e-10
14	PRKD1	rs10142416	8.04e-10
14	PRKD1	rs950136	0
14	PRKD1	rs17096124	0
14	PRKD1	rs10498312	6.75e-10
14	PRKD1	rs1958982	7.29e-10
14	RAB15	rs17767870	0
14	RAB15	rs372933	6.85e-10
14	RAB15	rs6573580	7.43e-10
14	RAB15	rs1570296	7.43e-10
14	RAB15	rs72625640	7.43e-10
14	RAB15	rs7144515	7.43e-10
14	RAB15	rs7144718	7.43e-10
14	RAB15	rs7149922	7.43e-10
14	RAB15	rs72625641	1.14e-09
14	RAB15	rs2181127	1.14e-09
14	RAB15	rs1951495	1.14e-09
14	RAB15	rs7147408	1.05e-08
14	RAB15	rs3813422	1.14e-08
14	RAB15	rs3813423	1.14e-08
14	RAB15	rs3813424	1.14e-08
14	RAB15	rs1467573	1.4e-08
14	RAB15	rs61012404	1.14e-08
14	RAB15	rs1467569	1.14e-08
14	RAB15	rs1122339	1.14e-08
14	RAB15	rs1957436	1.14e-08
14	RAB15	rs73279816	1.14e-08
14	RAB15	rs7144637	1.14e-08
14	RAB15	rs2884308	1.14e-08
14	RAB15	rs73279823	1.14e-08
14	RAB15	rs8009510	1.14e-08
14	RAB15	rs8009996	1.14e-08
14	RAB15	rs9783609	1.14e-08
14	RAB15	rs1957433	1.14e-08
14	RAB15	rs73279833	1.14e-08
14	RAB15	rs73279834	1.41e-08
14	RAB15	rs1957432	1.14e-08
14	RAB15	rs138426971	1.14e-08
14	RAB15	rs10143017	7.27e-09
14	RAB15	rs7148590	5.12e-09
14	EIF2B2	rs175049	1.54e-09
14	EIF2B2	rs11159116	5.37e-09
14	RPL36AL	rs57119148	6.21e-09
14	RPL36AL	rs7142457	2.99e-09
14	RPL36AL	rs1952012	6.21e-09
14	RPL36AL	rs2985687	0
14	RPL36AL	rs2985686	8.35e-09
14	RPL36AL	rs2985685	6.21e-09
14	RPL36AL	rs3007031	6.21e-09
14	RPL36AL	rs55782144	6.21e-09
14	RPL36AL	rs12879350	3.29e-09
14	RPL36AL	rs3007033	1.28e-08
14	RPL36AL	rs56098064	3.47e-09
14	RPL36AL	rs3218796	3.31e-09
14	RPL36AL	rs11851450	1.15e-09
15	PTPLAD1	rs627804	1.14e-08
15	PTPLAD1	rs16948839	9.44e-09
15	MYO5A	rs2693462	1.54e-08
15	MYO5A	rs7178839	7.15e-09
15	MYO5A	rs9788777	9.43e-09
15	RP11-38G5.1	rs8041700	1.57e-09
15	NDUFAF1	rs6650519	0
15	NDUFAF1	rs28712264	0
15	NDUFAF1	rs7176588	0
15	NDUFAF1	rs80024738	0
15	NDUFAF1	rs28437576	0
15	NDUFAF1	rs28687846	0
15	NDUFAF1	rs75285513	0
15	NDUFAF1	rs7175800	0
15	NDUFAF1	rs6493000	0
15	NDUFAF1	rs80250236	0
15	NDUFAF1	rs7163989	0
15	NDUFAF1	rs7165675	0
15	NDUFAF1	rs111573424	0
15	NDUFAF1	rs113807991	0
15	NDUFAF1	rs111962400	0
15	NDUFAF1	rs7168307	0
15	NDUFAF1	rs28617619	0
15	NDUFAF1	rs61127691	0
15	NDUFAF1	rs58910172	0
15	NDUFAF1	rs7182324	0
15	NDUFAF1	rs28492932	0
15	NDUFAF1	rs74376607	0
15	NDUFAF1	rs11629979	0
15	NDUFAF1	rs7180418	0
15	NDUFAF1	rs8037574	0
15	NDUFAF1	rs58335029	0
15	NDUFAF1	rs72739630	0
15	NDUFAF1	rs7183337	0
15	NDUFAF1	rs7165914	0
15	NDUFAF1	rs8030228	0
15	NDUFAF1	rs73404980	0
15	NDUFAF1	rs11854081	0
15	NDUFAF1	rs8023530	2.99e-10
15	NDUFAF1	rs73404987	0
15	NDUFAF1	rs11070328	0
15	NDUFAF1	rs919961	2.26e-10
15	NDUFAF1	rs12324291	0
15	NDUFAF1	rs56400990	0
15	NDUFAF1	rs28716108	0
15	NDUFAF1	rs28557159	0
15	NDUFAF1	rs28535540	0
15	NDUFAF1	rs73404994	0
15	NDUFAF1	rs73404995	0
15	NDUFAF1	rs73405000	0
15	NDUFAF1	rs73405001	0
15	NDUFAF1	rs28584379	0
15	NDUFAF1	rs10152497	0
15	NDUFAF1	rs3204853	0
15	NDUFAF1	rs28897479	0
15	NDUFAF1	rs78069851	0
15	NDUFAF1	rs76265174	0
15	NDUFAF1	rs16971806	0
15	NDUFAF1	rs7164684	0
15	NDUFAF1	rs7172148	0
15	NDUFAF1	rs113423265	0
15	NDUFAF1	rs79349507	0
15	NDUFAF1	rs112187950	0
15	NDUFAF1	rs28456082	0
15	NDUFAF1	rs11630799	0
15	NDUFAF1	rs76480218	0
15	NDUFAF1	rs77577464	0
15	NDUFAF1	rs79577197	0
15	NDUFAF1	rs28655070	0
15	NDUFAF1	rs316611	0
15	NDUFAF1	rs76623018	0
15	TTBK2	rs4924691	0
15	TGM5	rs12899266	0
15	TGM5	rs2042742	0
15	TGM5	rs1834643	4.11e-10
15	TGM5	rs2947019	4.75e-10
15	TGM5	rs495286	9.62e-10
15	TGM5	rs11070397	0
15	TGM5	rs579178	0
15	TGM5	rs502157	3.11e-09
15	TGM5	rs2241516	0
15	TGM5	rs526292	0
15	TGM5	rs530188	0
15	TGM5	rs475261	0
15	TGM5	rs572959	0
15	TGM5	rs573169	0
15	TGM5	rs574065	0
15	TGM5	rs524547	0
15	TGM5	rs554001	0
15	TGM5	rs501884	0
15	TGM5	rs504417	0
15	TGM5	rs560134	0
15	TGM5	rs564946	0
15	TGM5	rs565658	0
15	TGM5	rs11853991	0
15	TGM5	rs66651343	0
15	TGM5	rs579651	0
15	TGM5	rs471122	0
15	TGM5	rs748404	1.88e-09
15	TGM5	rs12911132	0
15	TGM5	rs531910	0
15	TGM5	rs491804	0
15	TGM5	rs1814323	1.88e-09
15	TGM5	rs35278581	0
15	TGM5	rs570272	0
15	TGM5	rs493444	0
15	TGM5	rs1095389	0
15	TGM5	rs530683	0
15	TGM5	rs2412777	0
15	TGM5	rs17779494	0
15	TGM5	rs513970	0
15	TGM5	rs825740	0
15	TGM5	rs526450	1.84e-09
15	TGM5	rs484846	0
15	TGM5	rs1095386	0
15	TGM5	rs17723479	0
15	TGM5	rs484029	0
15	TGM5	rs1549523	3.47e-09
15	TGM5	rs4547312	0
15	TGM5	rs2278858	0
15	TGM5	rs2278859	0
15	TGM5	rs11858152	0
15	TGM5	rs8042688	0
15	TGM5	rs28758627	0
15	TGM5	rs16957627	0
15	TGM5	rs16957632	0
15	TGM5	rs7183708	0
15	TGM5	rs12905772	0
15	TGM5	rs4075674	0
15	TGM5	rs4401024	0
15	TGM5	rs1133395	0
15	TGM5	rs35278805	0
15	TGM5	rs6493085	0
15	TGM5	rs35160541	0
[truncated: 1,058 more rows]
